# Supplementary material for: Fungicide Drives De Novo Evolution of Multidrug Resistance in the Plant Growth Promoting Rhizobacterium, Pseudomonas fluorescens
Source: Evol Appl. 2026 Aug 2;19(8):e70307. doi: 10.1111/eva.70307 (PMC13430274; doi:10.1111/eva.70307)
Supplement: Supplementary file 1 — Supporting Information: S1 List of genomic mutations associated with evolved and ancestral P. fluorescens clones. [file EVA-19-e70307-s003.xlsx]

## Sheet: Read me
Clone_ID	Unique identifier for the individual bacterial clone (isolate) sequenced
Population_ID	Identifier for the population or experimental group from which the clone was derived
Week_isolated	Time point (in weeks) at which the clone was isolated during the experiment
gene_name	Gene/locus name where the mutation is located
gene_position	Genomic coordinate of the gene/locus within the reference genome
gene_product	Description of the protein or functional product encoded by the gene
locus_identifier	Unique locus tag assigned to the gene/locus in the reference genome annotation
mutation_category	Classification of the mutation
aa_new_seq	Mutated amino acid
aa_ref_seq	Reference amino acid
aa_position	Position of the amino acid residue within the protein sequence
codon_new_seq	Mutated codon sequence
codon_ref_seq	Reference codon sequence
ref_seq	Reference nucleotide(s)
new_seq	Observed nucleotide(s)
position	Genomic coordinate of the mutation
position_start	Start genomic coordinate of the mutation
position_end	End genomic coordinate of the mutation

## Sheet: All mutations
Clone_ID	Population_ID	Week_isolated	gene_name	Identifier	gene_position	gene_product	locus_identifier	mutation_category	aa_new_seq	aa_ref_seq	aa_position	codon_new_seq	codon_ref_seq	ref_seq	new_seq	position	position_start	position_end
D10X	3	12	actP	actP	coding (188/1659 nt)	cation/acetate symporter	PFLU_1814	small_indel			NA			C	GCGGC	1977410	1977410	1977410
D10Y	3	12	actP	actP	coding (188/1659 nt)	cation/acetate symporter	PFLU_1814	small_indel			NA			C	GCGGC	1977410	1977410	1977410
D11X	5	12	actP	actP	1503	cation/acetate symporter	PFLU_1814	snp_nonsense	*	Y	501	TAG	TAC	C	G	1978725	1978725	1978725
D11Y	5	12	actP	actP	628	cation/acetate symporter	PFLU_1814	snp_nonsense	*	Q	210	TAG	CAG	C	T	1977850	1977850	1977850
D12Y	6	12	actP	actP	628	cation/acetate symporter	PFLU_1814	snp_nonsense	*	Q	210	TAG	CAG	C	T	1977850	1977850	1977850
E10X	6	16	actP	actP	coding (1363/1659 nt)	cation/acetate symporter	PFLU_1814	small_indel			NA			T	CATGT	1978585	1978585	1978585
E11X	7	16	actP	actP	1517	cation/acetate symporter	PFLU_1814	snp_nonsynonymous	L	S	506	TTG	TCG	C	T	1978739	1978739	1978739
E11Y	7	16	actP	actP	coding (776-787/1659 nt)	cation/acetate symporter	PFLU_1814	small_indel			NA			TGGTGAAAGACC		1977998	1977998	1978009
E12X	8	16	actP	actP	1621	cation/acetate symporter	PFLU_1814	snp_nonsense	*	Q	541	TAG	CAG	C	T	1978843	1978843	1978843
E12Y	8	16	actP	actP	coding (479-481/1659 nt)	cation/acetate symporter	PFLU_1814	small_indel			NA			TGG		1977701	1977701	1977703
E1X	8	12	actP	actP	coding (1227-1228/1659 nt)	cation/acetate symporter	PFLU_1814	small_indel			NA			GA		1978449	1978449	1978450
E1Y	8	12	actP	actP	coding (889-890/1659 nt)	cation/acetate symporter	PFLU_1814	small_indel			NA			CG		1978111	1978111	1978112
E5Y	1	16	actP	actP	1503	cation/acetate symporter	PFLU_1814	snp_nonsense	*	Y	501	TAG	TAC	C	G	1978725	1978725	1978725
E6Y	2	16	actP	actP	629	cation/acetate symporter	PFLU_1814	snp_nonsynonymous	R	Q	210	CGG	CAG	A	G	1977851	1977851	1977851
E7X	3	16	actP	actP	coding (1142-1153/1659 nt)	cation/acetate symporter	PFLU_1814	small_indel			NA			GTGCCTCGGCGG		1978364	1978364	1978375
E7Y	3	16	actP	actP	236	cation/acetate symporter	PFLU_1814	snp_nonsynonymous	P	L	79	CCG	CTG	T	C	1977458	1977458	1977458
E8X	4	16	actP	actP	coding (1202/1659 nt)	cation/acetate symporter	PFLU_1814	small_indel			NA			A		1978424	1978424	1978424
E8Y	4	16	actP	actP	1295	cation/acetate symporter	PFLU_1814	snp_nonsynonymous	V	A	432	GTG	GCG	C	T	1978517	1978517	1978517
E9Y	5	16	actP	actP	coding (506-508/1659 nt)	cation/acetate symporter	PFLU_1814	small_indel			NA			TGG		1977728	1977728	1977730
G3X	1	16	actP	actP	coding (1460/1659 nt)	cation/acetate symporter	PFLU_1814	small_indel			NA			T		1978682	1978682	1978682
G3Y	1	16	actP	actP	coding (1460/1659 nt)	cation/acetate symporter	PFLU_1814	small_indel			NA			T		1978682	1978682	1978682
G6X	7	16	actP	actP	coding (1527/1659 nt)	cation/acetate symporter	PFLU_1814	small_indel			NA			T	ATT	1978749	1978749	1978749
G6Y	7	16	actP	actP	coding (1527/1659 nt)	cation/acetate symporter	PFLU_1814	small_indel			NA			T	ATT	1978749	1978749	1978749
B5Y	4	12	glnL	glnL	382	nitrogen regulation protein NR(II)	PFLU_0344	snp_nonsynonymous	P	S	128	CCC	TCC	A	G	376346	376346	376346
G6X	7	16	PFLU_0014	PFLU_0014	153	conserved hypothetical protein	PFLU_0014	snp_synonymous	A	A	51	GCA	GCG	C	T	16965	16965	16965
G6Y	7	16	PFLU_0014	PFLU_0014	153	conserved hypothetical protein	PFLU_0014	snp_synonymous	A	A	51	GCA	GCG	C	T	16965	16965	16965
G4Y	2	16	PFLU_0206	PFLU_0206	588	putative TonB-dependent exported protein	PFLU_0206	snp_synonymous	G	G	196	GGT	GGC	C	T	232782	232782	232782
G4X	2	16	PFLU_0280	PFLU_0280	347	putative LysR-family regulatory protein	PFLU_0280	snp_nonsynonymous	R	H	116	CGC	CAC	T	C	306176	306176	306176
G4Y	2	16	PFLU_0280	PFLU_0280	347	putative LysR-family regulatory protein	PFLU_0280	snp_nonsynonymous	R	H	116	CGC	CAC	T	C	306176	306176	306176
B5Y	4	12	PFLU_0755	PFLU_0755	720	conserved hypothetical protein	PFLU_0755	snp_synonymous	V	V	240	GTT	GTG	G	T	854170	854170	854170
B5X	4	12	PFLU_0969	PFLU_0969	763	putative LysR-family regulatory protein	PFLU_0969	snp_nonsynonymous	P	T	255	CCC	ACC	T	G	1076097	1076097	1076097
B5Y	4	12	PFLU_0969	PFLU_0969	545	putative LysR-family regulatory protein	PFLU_0969	snp_nonsynonymous	L	P	182	CTC	CCC	G	A	1076315	1076315	1076315
B9X	8	12	PFLU_0969	PFLU_0969	coding (104-120/969 nt)	putative LysR-family regulatory protein	PFLU_0969	small_indel			NA			AAGGTTGGAGACCGCGC		1076740	1076740	1076756
B9Y	8	12	PFLU_0969	PFLU_0969	coding (104-120/969 nt)	putative LysR-family regulatory protein	PFLU_0969	small_indel			NA			AAGGTTGGAGACCGCGC		1076740	1076740	1076756
B9X	8	12	PFLU_1126/PFLU_1127	PFLU_1126/PFLU_1127	intergenic (-137/-50)	putative membrane protein/putative phosphoserine phosphatase	PFLU_1126/PFLU_1127	snp_intergenic			NA			C	T	1259594	1259594	1259594
B9Y	8	12	PFLU_1126/PFLU_1127	PFLU_1126/PFLU_1127	intergenic (-137/-50)	putative membrane protein/putative phosphoserine phosphatase	PFLU_1126/PFLU_1127	snp_intergenic			NA			C	T	1259594	1259594	1259594
E6X	2	16	PFLU_1213	control	coding (1052/1152 nt)	putative ABC transport system, substrate-binding protein	PFLU_1213	small_indel			NA			T		1342735	1342735	1342735
E5X	1	16	PFLU_1811/actP	actP		cation/acetate symporter	[PFLU_1811],PFLU_1812,PFLU_1813,[actP]	large_deletion			NA			2680-bp		1975389	1975389	1978068
D12X	6	12	PFLU_1813	actP	18	putative membrane protein	PFLU_1813	snp_nonsense	*	Y	6	TAA	TAC	C	A	1976932	1976932	1976932
E6X	2	16	PFLU_1813	actP	18	putative membrane protein	PFLU_1813	snp_nonsense	*	Y	6	TAA	TAC	C	A	1976932	1976932	1976932
E9X	5	16	PFLU_1813	actP	202	putative membrane protein	PFLU_1813	snp_nonsynonymous	R	G	68	CGC	GGC	G	C	1977116	1977116	1977116
G4X	2	16	PFLU_1813	actP	18	putative membrane protein	PFLU_1813	snp_nonsense	*	Y	6	TAA	TAC	C	A	1976932	1976932	1976932
G4Y	2	16	PFLU_1813	actP	18	putative membrane protein	PFLU_1813	snp_nonsense	*	Y	6	TAA	TAC	C	A	1976932	1976932	1976932
B6X	5	12	PFLU_1994	PFLU_1994	524	putative LysR-family regulatory protein	PFLU_1994	snp_nonsynonymous	P	H	175	CCC	CAC	T	G	2165844	2165844	2165844
B6Y	5	12	PFLU_1994	PFLU_1994	524	putative LysR-family regulatory protein	PFLU_1994	snp_nonsynonymous	P	H	175	CCC	CAC	T	G	2165844	2165844	2165844
A11Y	6	8	PFLU_1998	PFLU_1998	262	conserved hypothetical protein	PFLU_1998	snp_nonsense	*	Q	88	TAG	CAG	C	T	2169231	2169231	2169231
B7Y	6	12	PFLU_2181	PFLU_2181	2948	putative two-component system, sensor kinase	PFLU_2181	snp_nonsynonymous	N	S	983	AAC	AGC	G	A	2366653	2366653	2366653
D10Y	3	12	PFLU_2290/PFLU_2291	PFLU_2290/PFLU_2291	intergenic (-264/+14)	putative acetyl-CoA synthetase/putative LysR-family regulatory protein	PFLU_2290/PFLU_2291	large_deletion			NA			683-bp		2489537	2489537	2490219
A10X	4	8	PFLU_2441/PFLU_2442	PFLU_2441/PFLU_2442	intergenic (+10/+40)	putative LysR-family regulatory protein	PFLU_2441/PFLU_2442	large_deletion			NA			133-bp		2661874	2661874	2662006
A11X	6	8	PFLU_2441/PFLU_2442	PFLU_2441/PFLU_2442	intergenic (+10/+40)	putative LysR-family regulatory protein	PFLU_2441/PFLU_2442	large_deletion			NA			133-bp		2661874	2661874	2662006
A11Y	6	8	PFLU_2441/PFLU_2442	PFLU_2441/PFLU_2442	intergenic (+10/+40)	putative LysR-family regulatory protein	PFLU_2441/PFLU_2442	large_deletion			NA			133-bp		2661874	2661874	2662006
A12X	8	8	PFLU_2441/PFLU_2442	PFLU_2441/PFLU_2442	intergenic (+10/+40)	putative LysR-family regulatory protein	PFLU_2441/PFLU_2442	large_deletion			NA			133-bp		2661874	2661874	2662006
A12Y	8	8	PFLU_2441/PFLU_2442	PFLU_2441/PFLU_2442	intergenic (+10/+40)	putative LysR-family regulatory protein	PFLU_2441/PFLU_2442	large_deletion			NA			133-bp		2661874	2661874	2662006
A2X	1	4	PFLU_2441/PFLU_2442	PFLU_2441/PFLU_2442	intergenic (+10/+40)	putative LysR-family regulatory protein	PFLU_2441/PFLU_2442	large_deletion			NA			133-bp		2661874	2661874	2662006
A2Y	1	4	PFLU_2441/PFLU_2442	PFLU_2441/PFLU_2442	intergenic (+10/+40)	putative LysR-family regulatory protein	PFLU_2441/PFLU_2442	large_deletion			NA			133-bp		2661874	2661874	2662006
A9X	3	8	PFLU_2441/PFLU_2442	PFLU_2441/PFLU_2442	intergenic (+10/+40)	putative LysR-family regulatory protein	PFLU_2441/PFLU_2442	large_deletion			NA			133-bp		2661874	2661874	2662006
B2X	1	12	PFLU_2441/PFLU_2442	PFLU_2441/PFLU_2442	intergenic (+10/+40)	putative LysR-family regulatory protein	PFLU_2441/PFLU_2442	large_deletion			NA			133-bp		2661874	2661874	2662006
B2Y	1	12	PFLU_2441/PFLU_2442	PFLU_2441/PFLU_2442	intergenic (+10/+40)	putative LysR-family regulatory protein	PFLU_2441/PFLU_2442	large_deletion			NA			133-bp		2661874	2661874	2662006
B3X	2	12	PFLU_2441/PFLU_2442	PFLU_2441/PFLU_2442	intergenic (+10/+40)	putative LysR-family regulatory protein	PFLU_2441/PFLU_2442	large_deletion			NA			133-bp		2661874	2661874	2662006
B3Y	2	12	PFLU_2441/PFLU_2442	PFLU_2441/PFLU_2442	intergenic (+10/+40)	putative LysR-family regulatory protein	PFLU_2441/PFLU_2442	large_deletion			NA			133-bp		2661874	2661874	2662006
B4X	3	12	PFLU_2441/PFLU_2442	PFLU_2441/PFLU_2442	intergenic (+10/+40)	putative LysR-family regulatory protein	PFLU_2441/PFLU_2442	large_deletion			NA			133-bp		2661874	2661874	2662006
B5Y	4	12	PFLU_2441/PFLU_2442	PFLU_2441/PFLU_2442	intergenic (+10/+40)	putative LysR-family regulatory protein	PFLU_2441/PFLU_2442	large_deletion			NA			133-bp		2661874	2661874	2662006
B6X	5	12	PFLU_2441/PFLU_2442	PFLU_2441/PFLU_2442	intergenic (+10/+40)	putative LysR-family regulatory protein	PFLU_2441/PFLU_2442	large_deletion			NA			133-bp		2661874	2661874	2662006
B6Y	5	12	PFLU_2441/PFLU_2442	PFLU_2441/PFLU_2442	intergenic (+10/+40)	putative LysR-family regulatory protein	PFLU_2441/PFLU_2442	large_deletion			NA			133-bp		2661874	2661874	2662006
B8X	7	12	PFLU_2441/PFLU_2442	PFLU_2441/PFLU_2442	intergenic (+10/+40)	putative LysR-family regulatory protein	PFLU_2441/PFLU_2442	large_deletion			NA			133-bp		2661874	2661874	2662006
B9Y	8	12	PFLU_2441/PFLU_2442	PFLU_2441/PFLU_2442	intergenic (+10/+40)	putative LysR-family regulatory protein	PFLU_2441/PFLU_2442	large_deletion			NA			133-bp		2661874	2661874	2662006
D11X	5	12	PFLU_2441/PFLU_2442	PFLU_2441/PFLU_2442	intergenic (+10/+40)	putative LysR-family regulatory protein	PFLU_2441/PFLU_2442	large_deletion			NA			133-bp		2661874	2661874	2662006
D11Y	5	12	PFLU_2441/PFLU_2442	PFLU_2441/PFLU_2442	intergenic (+10/+40)	putative LysR-family regulatory protein	PFLU_2441/PFLU_2442	large_deletion			NA			133-bp		2661874	2661874	2662006
D12X	6	12	PFLU_2441/PFLU_2442	PFLU_2441/PFLU_2442	intergenic (+10/+40)	putative LysR-family regulatory protein	PFLU_2441/PFLU_2442	large_deletion			NA			133-bp		2661874	2661874	2662006
D12Y	6	12	PFLU_2441/PFLU_2442	PFLU_2441/PFLU_2442	intergenic (+10/+40)	putative LysR-family regulatory protein	PFLU_2441/PFLU_2442	large_deletion			NA			133-bp		2661874	2661874	2662006
E10X	6	16	PFLU_2441/PFLU_2442	PFLU_2441/PFLU_2442	intergenic (+10/+40)	putative LysR-family regulatory protein	PFLU_2441/PFLU_2442	large_deletion			NA			133-bp		2661874	2661874	2662006
E10Y	6	16	PFLU_2441/PFLU_2442	PFLU_2441/PFLU_2442	intergenic (+10/+40)	putative LysR-family regulatory protein	PFLU_2441/PFLU_2442	large_deletion			NA			133-bp		2661874	2661874	2662006
E11Y	7	16	PFLU_2441/PFLU_2442	PFLU_2441/PFLU_2442	intergenic (+10/+40)	putative LysR-family regulatory protein	PFLU_2441/PFLU_2442	large_deletion			NA			133-bp		2661874	2661874	2662006
E12X	8	16	PFLU_2441/PFLU_2442	PFLU_2441/PFLU_2442	intergenic (+10/+40)	putative LysR-family regulatory protein	PFLU_2441/PFLU_2442	large_deletion			NA			133-bp		2661874	2661874	2662006
E1Y	8	12	PFLU_2441/PFLU_2442	PFLU_2441/PFLU_2442	intergenic (+10/+40)	putative LysR-family regulatory protein	PFLU_2441/PFLU_2442	large_deletion			NA			133-bp		2661874	2661874	2662006
E7X	3	16	PFLU_2441/PFLU_2442	PFLU_2441/PFLU_2442	intergenic (+10/+40)	putative LysR-family regulatory protein	PFLU_2441/PFLU_2442	large_deletion			NA			133-bp		2661874	2661874	2662006
E8Y	4	16	PFLU_2441/PFLU_2442	PFLU_2441/PFLU_2442	intergenic (+10/+40)	putative LysR-family regulatory protein	PFLU_2441/PFLU_2442	large_deletion			NA			133-bp		2661874	2661874	2662006
G3X	1	16	PFLU_2441/PFLU_2442	PFLU_2441/PFLU_2442	intergenic (+10/+40)	putative LysR-family regulatory protein	PFLU_2441/PFLU_2442	large_deletion			NA			133-bp		2661874	2661874	2662006
G3Y	1	16	PFLU_2441/PFLU_2442	PFLU_2441/PFLU_2442	intergenic (+10/+40)	putative LysR-family regulatory protein	PFLU_2441/PFLU_2442	large_deletion			NA			133-bp		2661874	2661874	2662006
G4Y	2	16	PFLU_2441/PFLU_2442	PFLU_2441/PFLU_2442	intergenic (+10/+40)	putative LysR-family regulatory protein	PFLU_2441/PFLU_2442	large_deletion			NA			133-bp		2661874	2661874	2662006
G6Y	7	16	PFLU_2441/PFLU_2442	PFLU_2441/PFLU_2442	intergenic (+10/+40)	putative LysR-family regulatory protein	PFLU_2441/PFLU_2442	large_deletion			NA			133-bp		2661874	2661874	2662006
B6X	5	12	PFLU_2505	PFLU_2505	coding (486-685/891 nt)	conserved hypothetical protein	PFLU_2505	large_deletion			NA			200-bp		2718144	2718144	2718343
B6Y	5	12	PFLU_2505	PFLU_2505	coding (486-685/891 nt)	conserved hypothetical protein	PFLU_2505	large_deletion			NA			200-bp		2718144	2718144	2718343
B4X	3	12	PFLU_2532	PFLU_2532	coding (222/741 nt)	putative GntR-family regulatory protein	PFLU_2532	small_indel			NA			G		2745309	2745309	2745309
D3X	7	12	PFLU_2626	PFLU_2626	coding (794-1103/2496 nt)	putative sensor histidine kinase/response regulator fusion protein	PFLU_2626	large_deletion			NA			310-bp		2893282	2893282	2893591
D3Y	7	12	PFLU_2626	PFLU_2626	coding (794-1103/2496 nt)	putative sensor histidine kinase/response regulator fusion protein	PFLU_2626	large_deletion			NA			310-bp		2893282	2893282	2893591
B4X	3	12	PFLU_2805/PFLU_2806	PFLU_2805/PFLU_2806	intergenic (+15/+14)	putative gamma-glutamyltranspeptidase precursor/conserved hypothetical protein	PFLU_2805/PFLU_2806	large_deletion			NA			118-bp		3097027	3097027	3097144
D2X	2	12	PFLU_2805/PFLU_2806	PFLU_2805/PFLU_2806	intergenic (+15/+14)	putative gamma-glutamyltranspeptidase precursor/conserved hypothetical protein	PFLU_2805/PFLU_2806	large_deletion			NA			118-bp		3097027	3097027	3097144
E8X	4	16	PFLU_2805/PFLU_2806	PFLU_2805/PFLU_2806	intergenic (+15/+14)	putative gamma-glutamyltranspeptidase precursor/conserved hypothetical protein	PFLU_2805/PFLU_2806	large_deletion			NA			118-bp		3097027	3097027	3097144
G8Y	5	4	PFLU_2805/PFLU_2806	PFLU_2805/PFLU_2806	intergenic (+15/+14)	putative gamma-glutamyltranspeptidase precursor/conserved hypothetical protein	PFLU_2805/PFLU_2806	large_deletion			NA			118-bp		3097027	3097027	3097144
A10X	4	8	PFLU_3160	PFLU_3160	781	putative quinone oxidoreductase	PFLU_3160	snp_nonsense	*	K	261	TAG	AAG	T	A	3457044	3457044	3457044
A10Y	4	8	PFLU_3160	PFLU_3160	781	putative quinone oxidoreductase	PFLU_3160	snp_nonsense	*	K	261	TAG	AAG	T	A	3457044	3457044	3457044
A11X	6	8	PFLU_3160	PFLU_3160	coding (199/1023 nt)	putative quinone oxidoreductase	PFLU_3160	small_indel			NA			C	GGC	3457626	3457626	3457626
A11Y	6	8	PFLU_3160	PFLU_3160	coding (199/1023 nt)	putative quinone oxidoreductase	PFLU_3160	small_indel			NA			C	GGC	3457626	3457626	3457626
A12Y	8	8	PFLU_3160	PFLU_3160	143	putative quinone oxidoreductase	PFLU_3160	snp_nonsynonymous	L	R	48	CTC	CGC	C	A	3457682	3457682	3457682
A2X	1	4	PFLU_3160	PFLU_3160	coding (482/1023 nt)	putative quinone oxidoreductase	PFLU_3160	small_indel			NA			G		3457343	3457343	3457343
A2Y	1	4	PFLU_3160	PFLU_3160	coding (482/1023 nt)	putative quinone oxidoreductase	PFLU_3160	small_indel			NA			G		3457343	3457343	3457343
A9X	3	8	PFLU_3160	PFLU_3160	coding (33-266/1023 nt)	putative quinone oxidoreductase	PFLU_3160	large_deletion			NA			234-bp		3457559	3457559	3457792
A9Y	3	8	PFLU_3160	PFLU_3160	coding (33-266/1023 nt)	putative quinone oxidoreductase	PFLU_3160	large_deletion			NA			234-bp		3457559	3457559	3457792
B2X	1	12	PFLU_3160	PFLU_3160	coding (482/1023 nt)	putative quinone oxidoreductase	PFLU_3160	small_indel			NA			G		3457343	3457343	3457343
B2Y	1	12	PFLU_3160	PFLU_3160	coding (482/1023 nt)	putative quinone oxidoreductase	PFLU_3160	small_indel			NA			G		3457343	3457343	3457343
B3X	2	12	PFLU_3160	PFLU_3160	58	putative quinone oxidoreductase	PFLU_3160	snp_nonsense	*	E	20	TAG	GAG	C	A	3457767	3457767	3457767
B3Y	2	12	PFLU_3160	PFLU_3160	58	putative quinone oxidoreductase	PFLU_3160	snp_nonsense	*	E	20	TAG	GAG	C	A	3457767	3457767	3457767
B4X	3	12	PFLU_3160	PFLU_3160	coding (469/1023 nt)	putative quinone oxidoreductase	PFLU_3160	small_indel			NA			A		3457356	3457356	3457356
B4Y	3	12	PFLU_3160	PFLU_3160	coding (469/1023 nt)	putative quinone oxidoreductase	PFLU_3160	small_indel			NA			A		3457356	3457356	3457356
B6X	5	12	PFLU_3160	PFLU_3160	143	putative quinone oxidoreductase	PFLU_3160	snp_nonsynonymous	L	R	48	CTC	CGC	C	A	3457682	3457682	3457682
B6Y	5	12	PFLU_3160	PFLU_3160	143	putative quinone oxidoreductase	PFLU_3160	snp_nonsynonymous	L	R	48	CTC	CGC	C	A	3457682	3457682	3457682
B7X	6	12	PFLU_3160	PFLU_3160	coding (349/1023 nt)	putative quinone oxidoreductase	PFLU_3160	small_indel			NA			C	C	3457476	3457476	3457476
B7Y	6	12	PFLU_3160	PFLU_3160	coding (349/1023 nt)	putative quinone oxidoreductase	PFLU_3160	small_indel			NA			C	C	3457476	3457476	3457476
B8X	7	12	PFLU_3160	PFLU_3160	coding (507/1023 nt)	putative quinone oxidoreductase	PFLU_3160	small_indel			NA			C	C	3457318	3457318	3457318
D2X	2	12	PFLU_3160	PFLU_3160	coding (958/1023 nt)	putative quinone oxidoreductase	PFLU_3160	small_indel			NA			C	A	3456867	3456867	3456867
D2Y	2	12	PFLU_3160	PFLU_3160	coding (958/1023 nt)	putative quinone oxidoreductase	PFLU_3160	small_indel			NA			C	A	3456867	3456867	3456867
D3X	7	12	PFLU_3160	PFLU_3160	coding (718/1023 nt)	putative quinone oxidoreductase	PFLU_3160	small_indel			NA			G	AG	3457107	3457107	3457107
D3Y	7	12	PFLU_3160	PFLU_3160	coding (718/1023 nt)	putative quinone oxidoreductase	PFLU_3160	small_indel			NA			G	AG	3457107	3457107	3457107
B3X	2	12	PFLU_3161	PFLU_3161	158	LysR-family transcriptional regulator	PFLU_3161	snp_nonsynonymous	A	D	53	GCC	GAC	A	C	3458229	3458229	3458229
B3X	2	12	PFLU_3535	PFLU_3535	coding (840/1281 nt)	putative alkane monooxygenase	PFLU_3535	small_indel			NA			C	C	3920095	3920095	3920095
B3Y	2	12	PFLU_3535	PFLU_3535	coding (840/1281 nt)	putative alkane monooxygenase	PFLU_3535	small_indel			NA			C	C	3920095	3920095	3920095
A11Y	6	8	PFLU_4254/PFLU_4255	PFLU_4254/PFLU_4255	intergenic (-472/+385)	putative integral membrane protein/conserved hypothetical protein	PFLU_4254/PFLU_4255	large_deletion			NA			239-bp		4697003	4697003	4697241
A11Y	6	8	PFLU_4254/PFLU_4255	PFLU_4254/PFLU_4255	intergenic (-711/+136)	putative integral membrane protein/conserved hypothetical protein	PFLU_4254/PFLU_4255	large_deletion			NA			249-bp		4697242	4697242	4697490
B3Y	2	12	PFLU_4254/PFLU_4255	PFLU_4254/PFLU_4255	intergenic (-711/+136)	putative integral membrane protein/conserved hypothetical protein	PFLU_4254/PFLU_4255	large_deletion			NA			249-bp		4697242	4697242	4697490
B4X	3	12	PFLU_4254/PFLU_4255	PFLU_4254/PFLU_4255	intergenic (-205/+724)	putative integral membrane protein/conserved hypothetical protein	PFLU_4254/PFLU_4255	large_deletion			NA			167-bp		4696736	4696736	4696902
B4X	3	12	PFLU_4254/PFLU_4255	PFLU_4254/PFLU_4255	intergenic (-711/+136)	putative integral membrane protein/conserved hypothetical protein	PFLU_4254/PFLU_4255	large_deletion			NA			249-bp		4697242	4697242	4697490
B8X	7	12	PFLU_4254/PFLU_4255	PFLU_4254/PFLU_4255	intergenic (-205/+724)	putative integral membrane protein/conserved hypothetical protein	PFLU_4254/PFLU_4255	large_deletion			NA			167-bp		4696736	4696736	4696902
B9Y	8	12	PFLU_4254/PFLU_4255	PFLU_4254/PFLU_4255	intergenic (-205/+724)	putative integral membrane protein/conserved hypothetical protein	PFLU_4254/PFLU_4255	large_deletion			NA			167-bp		4696736	4696736	4696902
D12X	6	12	PFLU_4254/PFLU_4255	PFLU_4254/PFLU_4255	intergenic (-711/+136)	putative integral membrane protein/conserved hypothetical protein	PFLU_4254/PFLU_4255	large_deletion			NA			249-bp		4697242	4697242	4697490
D2Y	2	12	PFLU_4254/PFLU_4255	PFLU_4254/PFLU_4255	intergenic (-205/+724)	putative integral membrane protein/conserved hypothetical protein	PFLU_4254/PFLU_4255	large_deletion			NA			167-bp		4696736	4696736	4696902
E12Y	8	16	PFLU_4254/PFLU_4255	PFLU_4254/PFLU_4255	intergenic (-205/+724)	putative integral membrane protein/conserved hypothetical protein	PFLU_4254/PFLU_4255	large_deletion			NA			167-bp		4696736	4696736	4696902
E1Y	8	12	PFLU_4254/PFLU_4255	PFLU_4254/PFLU_4255	intergenic (-205/+724)	putative integral membrane protein/conserved hypothetical protein	PFLU_4254/PFLU_4255	large_deletion			NA			167-bp		4696736	4696736	4696902
E5X	1	16	PFLU_4254/PFLU_4255	PFLU_4254/PFLU_4255	intergenic (-472/+385)	putative integral membrane protein/conserved hypothetical protein	PFLU_4254/PFLU_4255	large_deletion			NA			239-bp		4697003	4697003	4697241
E8X	4	16	PFLU_4254/PFLU_4255	PFLU_4254/PFLU_4255	intergenic (-205/+724)	putative integral membrane protein/conserved hypothetical protein	PFLU_4254/PFLU_4255	large_deletion			NA			167-bp		4696736	4696736	4696902
E1Y	8	12	PFLU_4405	PFLU_4405	coding (124-189/921 nt)	putative diacylglycerol kinase	PFLU_4405	large_deletion			NA			66-bp		4871999	4871999	4872064
D3X	7	12	PFLU_4418/PFLU_4419	PFLU_4418/PFLU_4419	intergenic (-78/+28)	ParA family ATPase/putative flagellar biosynthesis protein	PFLU_4418/PFLU_4419	snp_intergenic			NA			A	G	4883442	4883442	4883442
D3Y	7	12	PFLU_4418/PFLU_4419	PFLU_4418/PFLU_4419	intergenic (-78/+28)	ParA family ATPase/putative flagellar biosynthesis protein	PFLU_4418/PFLU_4419	snp_intergenic			NA			A	G	4883442	4883442	4883442
A11X	6	8	PFLU_4443	PFLU_4443	598	putative two-component system, response regulator nitrogen regulation protein NR(I)	PFLU_4443	snp_nonsynonymous	A	P	200	GCG	CCG	G	C	4907957	4907957	4907957
E11X	7	16	PFLU_4484/PFLU_4486	PFLU_4484/PFLU_4486	intergenic (-1035/+30)	putative bifunctional cobalamin biosynthesis protein/putative cobyric acid synthase protein	PFLU_4484/PFLU_4486	large_deletion			NA			72-bp		4952948	4952948	4953019
G3X	1	16	PFLU_4929	PFLU_4929	495	putative two-component system, sensor kinase	PFLU_4929	snp_nonsynonymous	R	S	165	AGA	AGC	C	A	5406383	5406383	5406383
G3Y	1	16	PFLU_4929	PFLU_4929	495	putative two-component system, sensor kinase	PFLU_4929	snp_nonsynonymous	R	S	165	AGA	AGC	C	A	5406383	5406383	5406383
G6X	7	16	PFLU_5195	PFLU_5195	441	benzoate 1,2-dioxygenase beta subunit	PFLU_5195	snp_synonymous	A	A	147	GCT	GCG	G	T	5692162	5692162	5692162
G6Y	7	16	PFLU_5195	PFLU_5195	441	benzoate 1,2-dioxygenase beta subunit	PFLU_5195	snp_synonymous	A	A	147	GCT	GCG	G	T	5692162	5692162	5692162
G6X	7	16	PFLU_5236	cbrAB	2136	putative two-component system, sensor kinase	PFLU_5236	snp_nonsense	*	W	712	TGA	TGG	G	A	5744598	5744598	5744598
G6Y	7	16	PFLU_5236	cbrAB	2136	putative two-component system, sensor kinase	PFLU_5236	snp_nonsense	*	W	712	TGA	TGG	G	A	5744598	5744598	5744598
G8Y	5	4	PFLU_5236	cbrAB	coding (150-169/2955 nt)	putative two-component system, sensor kinase	PFLU_5236	small_indel			NA			GTACGCCAGTGCCTGGGCGT		5742612	5742612	5742631
A12X	8	8	PFLU_5237	cbrAB	739	putative response regulator in two-component regulatory system with ZraS, regulates zraP expression (EBP family)	PFLU_5237	snp_nonsynonymous	K	E	247	AAG	GAG	G	A	5746178	5746178	5746178
B5X	4	12	PFLU_5237	cbrAB	752	putative response regulator in two-component regulatory system with ZraS, regulates zraP expression (EBP family)	PFLU_5237	snp_nonsynonymous	R	L	251	CGG	CTG	T	G	5746191	5746191	5746191
B5Y	4	12	PFLU_5237	cbrAB	752	putative response regulator in two-component regulatory system with ZraS, regulates zraP expression (EBP family)	PFLU_5237	snp_nonsynonymous	R	L	251	CGG	CTG	T	G	5746191	5746191	5746191
B9X	8	12	PFLU_5237	cbrAB	953	putative response regulator in two-component regulatory system with ZraS, regulates zraP expression (EBP family)	PFLU_5237	snp_nonsynonymous	P	L	318	CCG	CTG	T	C	5746392	5746392	5746392
B9Y	8	12	PFLU_5237	cbrAB	953	putative response regulator in two-component regulatory system with ZraS, regulates zraP expression (EBP family)	PFLU_5237	snp_nonsynonymous	P	L	318	CCG	CTG	T	C	5746392	5746392	5746392
G8X	5	4	PFLU_5237	cbrAB	790	putative response regulator in two-component regulatory system with ZraS, regulates zraP expression (EBP family)	PFLU_5237	snp_nonsense	*	Q	264	TAG	CAG	C	T	5746229	5746229	5746229
B5X	4	12	pyrE/PFLU_5989	pyrE/PFLU_5989	intergenic (-48/-35)	orotate phosphoribosyltransferase/putative exodeoxyribonuclease III	PFLU_5988/PFLU_5989	snp_intergenic			NA			T	C	6545489	6545489	6545489
B8X	7	12	rpsB	rpsB	555	30S ribosomal protein S2	PFLU_1270	snp_synonymous	G	G	185	GGT	GGC	C	T	1406691	1406691	1406691
D11X	5	12	tauC	tauC	414	taurine ABC transport system, permease protein	PFLU_0253	snp_synonymous	V	V	138	GTA	GTG	C	T	278259	278259	278259
G4Y	2	16	viscC	viscC	1881	putative non-ribosomal peptide synthetase	PFLU_2553	snp_synonymous	A	A	627	GCT	GCC	C	T	2808507	2808507	2808507
B8Y	7	12					No Mutation

## Sheet:  Parallel mutations
Gene_Id	Identifier	clone ID	population ID	week isolated	Treatment	mutation_category	gene_product	Notes
actP	actP	E5Y	1	16	Control	snp_nonsense	putative membrane protein/acetate scavenging
PFLU_1811/actP	actP	E5X	1	16	Control	large_deletion	acetate scavenging
PFLU_1813	actP	E6X	2	16	Control	snp_nonsense	putative membrane protein/acetate scavenging
actP	actP	E6Y	2	16	Control	snp_nonsynonymous	putative membrane protein/acetate scavenging
actP	actP	E7X	3	16	Control	small_indel	putative membrane protein/acetate scavenging
actP	actP	E7Y	3	16	Control	snp_nonsynonymous	putative membrane protein/acetate scavenging
actP	actP	E8X	4	16	Control	small_indel	putative membrane protein/acetate scavenging
actP	actP	E8Y	4	16	Control	snp_nonsynonymous	putative membrane protein/acetate scavenging
PFLU_1813	actP	E9X	5	16	Control	snp_nonsynonymous	putative membrane protein/acetate scavenging
actP	actP	E9Y	5	16	Control	small_indel	putative membrane protein/acetate scavenging
actP	actP	E10X	6	16	Control	small_indel	putative membrane protein/acetate scavenging
actP	actP	E11X	7	16	Control	snp_nonsynonymous	putative membrane protein/acetate scavenging
actP	actP	E11Y	7	16	Control	small_indel	putative membrane protein/acetate scavenging
actP	actP	E12X	8	16	Control	snp_nonsense	putative membrane protein/acetate scavenging
actP	actP	E12Y	8	16	Control	small_indel	putative membrane protein/acetate scavenging
actP	actP	G3X	1	16	Warming	small_indel	putative membrane protein/acetate scavenging
actP	actP	G3Y	1	16	Warming	small_indel	putative membrane protein/acetate scavenging
PFLU_1813	actP	G4X	2	16	Warming	snp_nonsense	putative membrane protein/acetate scavenging
PFLU_1813	actP	G4Y	2	16	Warming	snp_nonsense	putative membrane protein/acetate scavenging
actP	actP	D10X	3	12	Warming	small_indel	putative membrane protein/acetate scavenging
actP	actP	D10Y	3	12	Warming	small_indel	putative membrane protein/acetate scavenging
actP	actP	D11X	5	12	Warming	snp_nonsense	putative membrane protein/acetate scavenging
actP	actP	D11Y	5	12	Warming	snp_nonsense	putative membrane protein/acetate scavenging
PFLU_1813	actP	D12X	6	12	Warming	snp_nonsense	putative membrane protein/acetate scavenging
actP	actP	D12Y	6	12	Warming	snp_nonsense	putative membrane protein/acetate scavenging
actP	actP	G6X	7	16	Warming	small_indel	putative membrane protein/acetate scavenging
actP	actP	G6Y	7	16	Warming	small_indel	putative membrane protein/acetate scavenging
actP	actP	E1X	8	12	Warming	small_indel	putative membrane protein/acetate scavenging
actP	actP	E1Y	8	12	Warming	small_indel	putative membrane protein/acetate scavenging
PFLU_5237	CbrA/B	B5X	4	12	Fungicide	snp_nonsynonymous	two-component system, sensor kinase
PFLU_5237	CbrA/B	B5Y	4	12	Fungicide	snp_nonsynonymous	two-component system, sensor kinase
PFLU_5237	CbrA/B	B9X	8	12	Fungicide	snp_nonsynonymous	two-component system, sensor kinase
PFLU_5237	CbrA/B	B9Y	8	12	Fungicide	snp_nonsynonymous	two-component system, sensor kinase
PFLU_5236	CbrA/B	G6X	7	16	Warming	snp_nonsense	two-component system, sensor kinase
PFLU_5236	CbrA/B	G6Y	7	16	Warming	snp_nonsense	two-component system, sensor kinase
PFLU_5236	CbrA/B	G8Y	5	4	Warming + fungicide	small_indel	two-component system, sensor kinase
PFLU_5237	CbrA/B	G8X	5	4	Warming + fungicide	snp_nonsense	two-component system, sensor kinase
PFLU_5237	CbrA/B	A12X	8	8	Warming + fungicide	snp_nonsynonymous	two-component system, sensor kinase
PFLU_0969	PFLU_0969	B5X	4	12	Fungicide	snp_nonsynonymous	putative LysR-family regulatory protein
PFLU_0969	PFLU_0969	B5Y	4	12	Fungicide	snp_nonsynonymous	putative LysR-family regulatory protein
PFLU_0969	PFLU_0969	B9X	8	12	Fungicide	small_indel	putative LysR-family regulatory protein
PFLU_0969	PFLU_0969	B9Y	8	12	Fungicide	small_indel	putative LysR-family regulatory protein
PFLU_2441/PFLU_2442	PFLU_2441/PFLU_2442	A2X	1	4	Warming + fungicide	large_deletion	putative LysR-family regulatory protein	Repeat-heavy, low coverage, removed
PFLU_2441/PFLU_2442	PFLU_2441/PFLU_2442	A2Y	1	4	Warming + fungicide	large_deletion	putative LysR-family regulatory protein	Repeat-heavy, low coverage, removed
PFLU_2441/PFLU_2442	PFLU_2441/PFLU_2442	B2X	1	12	Fungicide	large_deletion	putative LysR-family regulatory protein	Repeat-heavy, low coverage, removed
PFLU_2441/PFLU_2442	PFLU_2441/PFLU_2442	B2Y	1	12	Fungicide	large_deletion	putative LysR-family regulatory protein	Repeat-heavy, low coverage, removed
PFLU_2441/PFLU_2442	PFLU_2441/PFLU_2442	G3X	1	16	Warming	large_deletion	putative LysR-family regulatory protein	Repeat-heavy, low coverage, removed
PFLU_2441/PFLU_2442	PFLU_2441/PFLU_2442	G3Y	1	16	Warming	large_deletion	putative LysR-family regulatory protein	Repeat-heavy, low coverage, removed
PFLU_2441/PFLU_2442	PFLU_2441/PFLU_2442	B3X	2	12	Fungicide	large_deletion	putative LysR-family regulatory protein	Repeat-heavy, low coverage, removed
PFLU_2441/PFLU_2442	PFLU_2441/PFLU_2442	B3Y	2	12	Fungicide	large_deletion	putative LysR-family regulatory protein	Repeat-heavy, low coverage, removed
PFLU_2441/PFLU_2442	PFLU_2441/PFLU_2442	G4Y	2	16	Warming	large_deletion	putative LysR-family regulatory protein	Repeat-heavy, low coverage, removed
PFLU_2441/PFLU_2442	PFLU_2441/PFLU_2442	A9X	3	8	Warming + fungicide	large_deletion	putative LysR-family regulatory protein	Repeat-heavy, low coverage, removed
PFLU_2441/PFLU_2442	PFLU_2441/PFLU_2442	B4X	3	12	Fungicide	large_deletion	putative LysR-family regulatory protein	Repeat-heavy, low coverage, removed
PFLU_2441/PFLU_2442	PFLU_2441/PFLU_2442	E7X	3	16	Control	large_deletion	putative LysR-family regulatory protein	Repeat-heavy, low coverage, removed
PFLU_2441/PFLU_2442	PFLU_2441/PFLU_2442	A10X	4	8	Warming + fungicide	large_deletion	putative LysR-family regulatory protein	Repeat-heavy, low coverage, removed
PFLU_2441/PFLU_2442	PFLU_2441/PFLU_2442	B5Y	4	12	Fungicide	large_deletion	putative LysR-family regulatory protein	Repeat-heavy, low coverage, removed
PFLU_2441/PFLU_2442	PFLU_2441/PFLU_2442	E8Y	4	16	Control	large_deletion	putative LysR-family regulatory protein	Repeat-heavy, low coverage, removed
PFLU_2441/PFLU_2442	PFLU_2441/PFLU_2442	B6X	5	12	Fungicide	large_deletion	putative LysR-family regulatory protein	Repeat-heavy, low coverage, removed
PFLU_2441/PFLU_2442	PFLU_2441/PFLU_2442	B6Y	5	12	Fungicide	large_deletion	putative LysR-family regulatory protein	Repeat-heavy, low coverage, removed
PFLU_2441/PFLU_2442	PFLU_2441/PFLU_2442	D11X	5	12	Warming	large_deletion	putative LysR-family regulatory protein	Repeat-heavy, low coverage, removed
PFLU_2441/PFLU_2442	PFLU_2441/PFLU_2442	D11Y	5	12	Warming	large_deletion	putative LysR-family regulatory protein	Repeat-heavy, low coverage, removed
PFLU_2441/PFLU_2442	PFLU_2441/PFLU_2442	A11X	6	8	Warming + fungicide	large_deletion	putative LysR-family regulatory protein	Repeat-heavy, low coverage, removed
PFLU_2441/PFLU_2442	PFLU_2441/PFLU_2442	A11Y	6	8	Warming + fungicide	large_deletion	putative LysR-family regulatory protein	Repeat-heavy, low coverage, removed
PFLU_2441/PFLU_2442	PFLU_2441/PFLU_2442	D12X	6	12	Warming	large_deletion	putative LysR-family regulatory protein	Repeat-heavy, low coverage, removed
PFLU_2441/PFLU_2442	PFLU_2441/PFLU_2442	D12Y	6	12	Warming	large_deletion	putative LysR-family regulatory protein	Repeat-heavy, low coverage, removed
PFLU_2441/PFLU_2442	PFLU_2441/PFLU_2442	E10X	6	16	Control	large_deletion	putative LysR-family regulatory protein	Repeat-heavy, low coverage, removed
PFLU_2441/PFLU_2442	PFLU_2441/PFLU_2442	E10Y	6	16	Control	large_deletion	putative LysR-family regulatory protein	Repeat-heavy, low coverage, removed
PFLU_2441/PFLU_2442	PFLU_2441/PFLU_2442	B8X	7	12	Fungicide	large_deletion	putative LysR-family regulatory protein	Repeat-heavy, low coverage, removed
PFLU_2441/PFLU_2442	PFLU_2441/PFLU_2442	E11Y	7	16	Control	large_deletion	putative LysR-family regulatory protein	Repeat-heavy, low coverage, removed
PFLU_2441/PFLU_2442	PFLU_2441/PFLU_2442	G6Y	7	16	Warming	large_deletion	putative LysR-family regulatory protein	Repeat-heavy, low coverage, removed
PFLU_2441/PFLU_2442	PFLU_2441/PFLU_2442	A12X	8	8	Warming + fungicide	large_deletion	putative LysR-family regulatory protein	Repeat-heavy, low coverage, removed
PFLU_2441/PFLU_2442	PFLU_2441/PFLU_2442	A12Y	8	8	Warming + fungicide	large_deletion	putative LysR-family regulatory protein	Repeat-heavy, low coverage, removed
PFLU_2441/PFLU_2442	PFLU_2441/PFLU_2442	B9Y	8	12	Fungicide	large_deletion	putative LysR-family regulatory protein	Repeat-heavy, low coverage, removed
PFLU_2441/PFLU_2442	PFLU_2441/PFLU_2442	E12X	8	16	Control	large_deletion	putative LysR-family regulatory protein	Repeat-heavy, low coverage, removed
PFLU_2441/PFLU_2442	PFLU_2441/PFLU_2442	E1Y	8	12	Warming	large_deletion	putative LysR-family regulatory protein	Repeat-heavy, low coverage, removed
PFLU_2805/PFLU_2806	PFLU_2805/PFLU_2806	D2X	2	12	Warming + fungicide	large_deletion	putative gamma-glutamyltranspeptidase precursor/conserved hypothetical protein
PFLU_2805/PFLU_2806	PFLU_2805/PFLU_2806	B4X	3	12	Fungicide	large_deletion	putative gamma-glutamyltranspeptidase precursor/conserved hypothetical protein
PFLU_2805/PFLU_2806	PFLU_2805/PFLU_2806	E8X	4	16	Control	large_deletion	putative gamma-glutamyltranspeptidase precursor/conserved hypothetical protein
PFLU_2805/PFLU_2806	PFLU_2805/PFLU_2806	G8Y	5	4	Warming + fungicide	large_deletion	putative gamma-glutamyltranspeptidase precursor/conserved hypothetical protein
PFLU_3160	PFLU_3160	A2X	1	4	Warming + fungicide	small_indel	putative quinone oxidoreductase
PFLU_3160	PFLU_3160	A2Y	1	4	Warming + fungicide	small_indel	putative quinone oxidoreductase
PFLU_3160	PFLU_3160	B2X	1	12	Fungicide	small_indel	putative quinone oxidoreductase
PFLU_3160	PFLU_3160	B2Y	1	12	Fungicide	small_indel	putative quinone oxidoreductase
PFLU_3160	PFLU_3160	B3X	2	12	Fungicide	snp_nonsense	putative quinone oxidoreductase
PFLU_3160	PFLU_3160	B3Y	2	12	Fungicide	snp_nonsense	putative quinone oxidoreductase
PFLU_3160	PFLU_3160	D2X	2	12	Warming + fungicide	small_indel	putative quinone oxidoreductase
PFLU_3160	PFLU_3160	D2Y	2	12	Warming + fungicide	small_indel	putative quinone oxidoreductase
PFLU_3160	PFLU_3160	A9X	3	8	Warming + fungicide	large_deletion	putative quinone oxidoreductase
PFLU_3160	PFLU_3160	A9Y	3	8	Warming + fungicide	large_deletion	putative quinone oxidoreductase
PFLU_3160	PFLU_3160	B4X	3	12	Fungicide	small_indel	putative quinone oxidoreductase
PFLU_3160	PFLU_3160	B4Y	3	12	Fungicide	small_indel	putative quinone oxidoreductase
PFLU_3160	PFLU_3160	A10X	4	8	Warming + fungicide	snp_nonsense	putative quinone oxidoreductase
PFLU_3160	PFLU_3160	A10Y	4	8	Warming + fungicide	snp_nonsense	putative quinone oxidoreductase
PFLU_3160	PFLU_3160	B6X	5	12	Fungicide	snp_nonsynonymous	putative quinone oxidoreductase
PFLU_3160	PFLU_3160	B6Y	5	12	Fungicide	snp_nonsynonymous	putative quinone oxidoreductase
PFLU_3160	PFLU_3160	A11X	6	8	Warming + fungicide	small_indel	putative quinone oxidoreductase
PFLU_3160	PFLU_3160	A11Y	6	8	Warming + fungicide	small_indel	putative quinone oxidoreductase
PFLU_3160	PFLU_3160	B7X	6	12	Fungicide	small_indel	putative quinone oxidoreductase
PFLU_3160	PFLU_3160	B7Y	6	12	Fungicide	small_indel	putative quinone oxidoreductase
PFLU_3160	PFLU_3160	B8X	7	12	Fungicide	small_indel	putative quinone oxidoreductase
PFLU_3160	PFLU_3160	D3X	7	12	Warming + fungicide	small_indel	putative quinone oxidoreductase
PFLU_3160	PFLU_3160	D3Y	7	12	Warming + fungicide	small_indel	putative quinone oxidoreductase
PFLU_3160	PFLU_3160	A12Y	8	8	Warming + fungicide	snp_nonsynonymous	putative quinone oxidoreductase
PFLU_4254/PFLU_4255	PFLU_4254/PFLU_4255	E5X	1	16	Control	large_deletion	putative integral membrane protein/conserved hypothetical protein	Repeat-heavy, low coverage, removed
PFLU_4254/PFLU_4255	PFLU_4254/PFLU_4255	B3Y	2	12	Fungicide	large_deletion	putative integral membrane protein/conserved hypothetical protein	Repeat-heavy, low coverage, removed
PFLU_4254/PFLU_4255	PFLU_4254/PFLU_4255	D2Y	2	12	Warming + fungicide	large_deletion	putative integral membrane protein/conserved hypothetical protein	Repeat-heavy, low coverage, removed
PFLU_4254/PFLU_4255	PFLU_4254/PFLU_4255	B4X	3	12	Fungicide	large_deletion	putative integral membrane protein/conserved hypothetical protein	Repeat-heavy, low coverage, removed
PFLU_4254/PFLU_4255	PFLU_4254/PFLU_4255	E8X	4	16	Control	large_deletion	putative integral membrane protein/conserved hypothetical protein	Repeat-heavy, low coverage, removed
PFLU_4254/PFLU_4255	PFLU_4254/PFLU_4255	A11Y	6	8	Warming + fungicide	large_deletion	putative integral membrane protein/conserved hypothetical protein	Repeat-heavy, low coverage, removed
PFLU_4254/PFLU_4255	PFLU_4254/PFLU_4255	D12X	6	12	Warming	large_deletion	putative integral membrane protein/conserved hypothetical protein	Repeat-heavy, low coverage, removed
PFLU_4254/PFLU_4255	PFLU_4254/PFLU_4255	B8X	7	12	Fungicide	large_deletion	putative integral membrane protein/conserved hypothetical protein	Repeat-heavy, low coverage, removed
PFLU_4254/PFLU_4255	PFLU_4254/PFLU_4255	B9Y	8	12	Fungicide	large_deletion	putative integral membrane protein/conserved hypothetical protein	Repeat-heavy, low coverage, removed
PFLU_4254/PFLU_4255	PFLU_4254/PFLU_4255	E12Y	8	16	Control	large_deletion	putative integral membrane protein/conserved hypothetical protein	Repeat-heavy, low coverage, removed
PFLU_4254/PFLU_4255	PFLU_4254/PFLU_4255	E1Y	8	12	Warming	large_deletion	putative integral membrane protein/conserved hypothetical protein	Repeat-heavy, low coverage, removed

## Sheet: Mutations in ancestors
The following mutations were detected in ancestral clones relative to the reference sequence. These mutations were pooled and removed from our evolved clone dataset (S1)
Ancestral population_ID	gene_name	gene_position	gene_product	mutation_category	aa_new_seq	aa_ref_seq	aa_position	codon_new_seq	codon_ref_seq	ref_seq	new_seq	position	position_start	position_end
3	[PFLU_1832]		[PFLU_1832]	large_deletion			NA			78-bp		1999096	1999096	1999173
3	[PFLU_2390]		[PFLU_2390]	large_deletion			NA			106-bp		2604627	2604627	2604732
2	[PFLU_2441]		[PFLU_2441]	large_deletion			NA			133-bp		2661739	2661739	2661871
3	[PFLU_2441]		[PFLU_2441]	large_deletion			NA			133-bp		2661739	2661739	2661871
1	PFLU_0045/PFLU_0046	intergenic (+65/+20)	putative lipoprotein/putative hydrolase	small_indel			NA			G	G	45881	45881	45881
2	PFLU_0045/PFLU_0046	intergenic (+65/+20)	putative lipoprotein/putative hydrolase	small_indel			NA			G	G	45881	45881	45881
3	PFLU_0045/PFLU_0046	intergenic (+65/+20)	putative lipoprotein/putative hydrolase	small_indel			NA			G	G	45881	45881	45881
4	PFLU_0045/PFLU_0046	intergenic (+65/+20)	putative lipoprotein/putative hydrolase	small_indel			NA			G	G	45881	45881	45881
5	PFLU_0045/PFLU_0046	intergenic (+65/+20)	putative lipoprotein/putative hydrolase	small_indel			NA			G	G	45881	45881	45881
6	PFLU_0045/PFLU_0046	intergenic (+65/+20)	putative lipoprotein/putative hydrolase	small_indel			NA			G	G	45881	45881	45881
7	PFLU_0045/PFLU_0046	intergenic (+65/+20)	putative lipoprotein/putative hydrolase	small_indel			NA			G	G	45881	45881	45881
8	PFLU_0045/PFLU_0046	intergenic (+65/+20)	putative lipoprotein/putative hydrolase	small_indel			NA			G	G	45881	45881	45881
2	PFLU_0483/PFLU_0485	intergenic (+533/+98)	putative lipopolysaccharide biosynthesis-related epimerase/dehydratase/conserved hypothetical protein	large_deletion			NA			145-bp		550238	550238	550382
4	PFLU_0483/PFLU_0485	intergenic (+115/+243)	putative lipopolysaccharide biosynthesis-related epimerase/dehydratase/conserved hypothetical protein	large_deletion			NA			418-bp		549820	549820	550237
4	PFLU_0483/PFLU_0485	intergenic (+533/+98)	putative lipopolysaccharide biosynthesis-related epimerase/dehydratase/conserved hypothetical protein	large_deletion			NA			145-bp		550238	550238	550382
5	PFLU_0483/PFLU_0485	intergenic (+533/+98)	putative lipopolysaccharide biosynthesis-related epimerase/dehydratase/conserved hypothetical protein	large_deletion			NA			145-bp		550238	550238	550382
8	PFLU_0483/PFLU_0485	intergenic (+533/+98)	putative lipopolysaccharide biosynthesis-related epimerase/dehydratase/conserved hypothetical protein	large_deletion			NA			145-bp		550238	550238	550382
1	PFLU_0795/nadC	intergenic (+142/+18)	conserved hypothetical protein/nicotinate-nucleotide pyrophosphorylase	large_deletion			NA			648-bp		894874	894874	895521
6	PFLU_0795/nadC	intergenic (+138/+104)	conserved hypothetical protein/nicotinate-nucleotide pyrophosphorylase	large_deletion			NA			566-bp		894870	894870	895435
1	PFLU_0872/PFLU_0873	intergenic (+17/-136)	putative modulation of DNA gyrase-related protein/conserved hypothetical protein	small_indel			NA			C	C	985333	985333	985333
2	PFLU_0872/PFLU_0873	intergenic (+17/-136)	putative modulation of DNA gyrase-related protein/conserved hypothetical protein	small_indel			NA			C	C	985333	985333	985333
3	PFLU_0872/PFLU_0873	intergenic (+17/-136)	putative modulation of DNA gyrase-related protein/conserved hypothetical protein	small_indel			NA			C	C	985333	985333	985333
4	PFLU_0872/PFLU_0873	intergenic (+17/-136)	putative modulation of DNA gyrase-related protein/conserved hypothetical protein	small_indel			NA			C	C	985333	985333	985333
5	PFLU_0872/PFLU_0873	intergenic (+17/-136)	putative modulation of DNA gyrase-related protein/conserved hypothetical protein	small_indel			NA			C	C	985333	985333	985333
6	PFLU_0872/PFLU_0873	intergenic (+17/-136)	putative modulation of DNA gyrase-related protein/conserved hypothetical protein	small_indel			NA			C	C	985333	985333	985333
7	PFLU_0872/PFLU_0873	intergenic (+17/-136)	putative modulation of DNA gyrase-related protein/conserved hypothetical protein	small_indel			NA			C	C	985333	985333	985333
8	PFLU_0872/PFLU_0873	intergenic (+17/-136)	putative modulation of DNA gyrase-related protein/conserved hypothetical protein	small_indel			NA			C	C	985333	985333	985333
1	PFLU_0941	382	putative peptidoglycan glycosyltransferase, cell division-realted protein	snp_nonsynonymous	P	T	128	CCC	ACC	A	C	1043622	1043622	1043622
2	PFLU_0941	382	putative peptidoglycan glycosyltransferase, cell division-realted protein	snp_nonsynonymous	P	T	128	CCC	ACC	A	C	1043622	1043622	1043622
3	PFLU_0941	382	putative peptidoglycan glycosyltransferase, cell division-realted protein	snp_nonsynonymous	P	T	128	CCC	ACC	A	C	1043622	1043622	1043622
4	PFLU_0941	382	putative peptidoglycan glycosyltransferase, cell division-realted protein	snp_nonsynonymous	P	T	128	CCC	ACC	A	C	1043622	1043622	1043622
5	PFLU_0941	382	putative peptidoglycan glycosyltransferase, cell division-realted protein	snp_nonsynonymous	P	T	128	CCC	ACC	A	C	1043622	1043622	1043622
6	PFLU_0941	382	putative peptidoglycan glycosyltransferase, cell division-realted protein	snp_nonsynonymous	P	T	128	CCC	ACC	A	C	1043622	1043622	1043622
7	PFLU_0941	382	putative peptidoglycan glycosyltransferase, cell division-realted protein	snp_nonsynonymous	P	T	128	CCC	ACC	A	C	1043622	1043622	1043622
8	PFLU_0941	382	putative peptidoglycan glycosyltransferase, cell division-realted protein	snp_nonsynonymous	P	T	128	CCC	ACC	A	C	1043622	1043622	1043622
1	PFLU_1504/PFLU_1505	intergenic (+190/+15)	putative LysR-family regulatory protein/conserved hypothetical protein	large_deletion			NA			659-bp		1650382	1650382	1651040
4	PFLU_1504/PFLU_1505	intergenic (+371/+14)	putative LysR-family regulatory protein/conserved hypothetical protein	large_deletion			NA			479-bp		1650563	1650563	1651041
3	PFLU_2377		PFLU_2377	large_deletion			NA			348-bp		2590762	2590762	2591109
2	PFLU_2441/PFLU_2442	intergenic (+8/+45)	putative LysR-family regulatory protein/putative LysR-family regulatory protein	large_deletion			NA			130-bp		2661872	2661872	2662001
3	PFLU_2441/PFLU_2442	intergenic (+8/+45)	putative LysR-family regulatory protein/putative LysR-family regulatory protein	large_deletion			NA			130-bp		2661872	2661872	2662001
4	PFLU_2621/PFLU_2622	intergenic (+21/-56)	putative endoribonuclease protein/putative transcriptional regulator	large_deletion			NA			93-bp		2888294	2888294	2888386
7	PFLU_2621/PFLU_2622	intergenic (+21/-56)	putative endoribonuclease protein/putative transcriptional regulator	large_deletion			NA			93-bp		2888294	2888294	2888386
2	PFLU_3149/PFLU_3150	intergenic (+122/+32)	putative GerE familyregulatory protein/putative periplasmic putrescine-binding protein; permease protein	large_deletion			NA			148-bp		3443443	3443443	3443590
3	PFLU_3149/PFLU_3150	intergenic (+122/+32)	putative GerE familyregulatory protein/putative periplasmic putrescine-binding protein; permease protein	large_deletion			NA			148-bp		3443443	3443443	3443590
1	PFLU_3154/PFLU_3155	intergenic (+55/+23)	conserved hypothetical protein/putative helicase	small_indel			NA			CC		3447984	3447984	3447985
2	PFLU_3154/PFLU_3155	intergenic (+55/+23)	conserved hypothetical protein/putative helicase	small_indel			NA			CC		3447984	3447984	3447985
3	PFLU_3154/PFLU_3155	intergenic (+55/+23)	conserved hypothetical protein/putative helicase	small_indel			NA			CC		3447984	3447984	3447985
4	PFLU_3154/PFLU_3155	intergenic (+55/+23)	conserved hypothetical protein/putative helicase	small_indel			NA			CC		3447984	3447984	3447985
5	PFLU_3154/PFLU_3155	intergenic (+55/+23)	conserved hypothetical protein/putative helicase	small_indel			NA			CC		3447984	3447984	3447985
6	PFLU_3154/PFLU_3155	intergenic (+55/+23)	conserved hypothetical protein/putative helicase	small_indel			NA			CC		3447984	3447984	3447985
7	PFLU_3154/PFLU_3155	intergenic (+55/+23)	conserved hypothetical protein/putative helicase	small_indel			NA			CC		3447984	3447984	3447985
8	PFLU_3154/PFLU_3155	intergenic (+55/+23)	conserved hypothetical protein/putative helicase	small_indel			NA			CC		3447984	3447984	3447985
3	PFLU_3336/PFLU_3338	intergenic (+171/-139)	short chain dehydrogenase/probable zinc-binding dehydrogenase	large_deletion			NA			348-bp		3694157	3694157	3694504
5	PFLU_3336/PFLU_3338	intergenic (+398/-259)	short chain dehydrogenase/probable zinc-binding dehydrogenase	snp_intergenic			NA			A	G	3694384	3694384	3694384
8	PFLU_3336/PFLU_3338	intergenic (+398/-259)	short chain dehydrogenase/probable zinc-binding dehydrogenase	snp_intergenic			NA			A	G	3694384	3694384	3694384
4	PFLU_4254/PFLU_4255	intergenic (-472/+136)	putative integral membrane protein/conserved hypothetical protein	large_deletion			NA			488-bp		4697003	4697003	4697490
6	PFLU_4254/PFLU_4255	intergenic (-472/+136)	putative integral membrane protein/conserved hypothetical protein	large_deletion			NA			488-bp		4697003	4697003	4697490
1	PFLU_5421	397	putative peptidoglycan-related protein	snp_nonsynonymous	V	F	133	GTT	TTT	A	C	5955408	5955408	5955408
2	PFLU_5421	397	putative peptidoglycan-related protein	snp_nonsynonymous	V	F	133	GTT	TTT	A	C	5955408	5955408	5955408
3	PFLU_5421	397	putative peptidoglycan-related protein	snp_nonsynonymous	V	F	133	GTT	TTT	A	C	5955408	5955408	5955408
4	PFLU_5421	397	putative peptidoglycan-related protein	snp_nonsynonymous	V	F	133	GTT	TTT	A	C	5955408	5955408	5955408
5	PFLU_5421	397	putative peptidoglycan-related protein	snp_nonsynonymous	V	F	133	GTT	TTT	A	C	5955408	5955408	5955408
6	PFLU_5421	397	putative peptidoglycan-related protein	snp_nonsynonymous	V	F	133	GTT	TTT	A	C	5955408	5955408	5955408
7	PFLU_5421	397	putative peptidoglycan-related protein	snp_nonsynonymous	V	F	133	GTT	TTT	A	C	5955408	5955408	5955408
8	PFLU_5421	397	putative peptidoglycan-related protein	snp_nonsynonymous	V	F	133	GTT	TTT	A	C	5955408	5955408	5955408
1	PFLU_5678/sdaA	intergenic (-391/+10)	putative AraC-family regulatory protein/L-serine dehydratase 1	large_deletion			NA			132-bp		6223020	6223020	6223151
2	PFLU_5678/sdaA	intergenic (-391/+10)	putative AraC-family regulatory protein/L-serine dehydratase 1	large_deletion			NA			132-bp		6223020	6223020	6223151
3	PFLU_5678/sdaA	intergenic (-391/+10)	putative AraC-family regulatory protein/L-serine dehydratase 1	large_deletion			NA			132-bp		6223020	6223020	6223151
4	PFLU_5678/sdaA	intergenic (-391/+10)	putative AraC-family regulatory protein/L-serine dehydratase 1	large_deletion			NA			132-bp		6223020	6223020	6223151
5	PFLU_5678/sdaA	intergenic (-391/+10)	putative AraC-family regulatory protein/L-serine dehydratase 1	large_deletion			NA			132-bp		6223020	6223020	6223151
6	PFLU_5678/sdaA	intergenic (-391/+10)	putative AraC-family regulatory protein/L-serine dehydratase 1	large_deletion			NA			132-bp		6223020	6223020	6223151
7	PFLU_5678/sdaA	intergenic (-391/+10)	putative AraC-family regulatory protein/L-serine dehydratase 1	large_deletion			NA			132-bp		6223020	6223020	6223151
8	PFLU_5678/sdaA	intergenic (-391/+10)	putative AraC-family regulatory protein/L-serine dehydratase 1	large_deletion			NA			132-bp		6223020	6223020	6223151
1	PFLU_6004	674	conserved hypothetical protein	snp_nonsynonymous	A	D	225	GCC	GAC	A	C	6560203	6560203	6560203
2	PFLU_6004	674	conserved hypothetical protein	snp_nonsynonymous	A	D	225	GCC	GAC	A	C	6560203	6560203	6560203
3	PFLU_6004	674	conserved hypothetical protein	snp_nonsynonymous	A	D	225	GCC	GAC	A	C	6560203	6560203	6560203
4	PFLU_6004	674	conserved hypothetical protein	snp_nonsynonymous	A	D	225	GCC	GAC	A	C	6560203	6560203	6560203
5	PFLU_6004	674	conserved hypothetical protein	snp_nonsynonymous	A	D	225	GCC	GAC	A	C	6560203	6560203	6560203
6	PFLU_6004	674	conserved hypothetical protein	snp_nonsynonymous	A	D	225	GCC	GAC	A	C	6560203	6560203	6560203
7	PFLU_6004	674	conserved hypothetical protein	snp_nonsynonymous	A	D	225	GCC	GAC	A	C	6560203	6560203	6560203
8	PFLU_6004	674	conserved hypothetical protein	snp_nonsynonymous	A	D	225	GCC	GAC	A	C	6560203	6560203	6560203
