# Supplementary material for: Fungicide Drives De Novo Evolution of Multidrug Resistance in the Plant Growth Promoting Rhizobacterium, Pseudomonas fluorescens
Source: Evol Appl. 2026 Aug 2;19(8):e70307. doi: 10.1111/eva.70307 (PMC13430274; doi:10.1111/eva.70307)
Supplement: Supplementary file 2 — Supporting Information: S2 Full experimental dataset. [file EVA-19-e70307-s004.xlsx]

## Sheet: 2.2 Fungicide_ Inhibition
Fungicide	Rep	CFU	Conc	Mean CFU	Percentage reduction
Amistar	1	67200000	0.1	6.57667e+07	0.7623
Amistar	2	61000000	0.1
Amistar	3	69100000	0.1
Control	1	280000000	0	2.76667e+08	0
Control	2	260000000	0
Control	3	290000000	0
Fubol Gold	1	45000	0.1	45000	0.9998
Fubol Gold	2	49000	0.1
Fubol Gold	3	41000	0.1
ProPlant	1	128800000	0.1	1.24733e+08	0.5492
ProPlant	2	119800000	0.1
ProPlant	3	125600000	0.1
Subdue	1	27000000	0.1	2.96667e+07	0.8928
Subdue	2	33000000	0.1
Subdue	3	29000000	0.1

## Sheet: 3.1 Pop densities over 16 weeks
Treatment ID	Fungicide	Warming	Temp dose	Fungicde dose	Replicate	Timepoint	Raw_CFU	Spread	Dilution	Stock_dilution
0.fP	Yes	No	26	10	1	1	3	10	5	1.5
0.fP	Yes	No	26	10	2	1	3	10	5	1.5
0.fP	Yes	No	26	10	3	1	3	10	5	1.5
0.fP	Yes	No	26	10	4	1	2	10	5	1.5
0.fP	Yes	No	26	10	5	1	1	10	5	1.5
0.fP	Yes	No	26	10	6	1	1	10	5	1.5
0.fP	Yes	No	26	10	7	1	1	10	5	1.5
0.fP	Yes	No	26	10	8	1	3	10	5	1.5
0.P	No	No	26	10	1	1	6	10	6	1.5
0.P	No	No	26	10	2	1	3	10	6	1.5
0.P	No	No	26	10	3	1	4	10	6	1.5
0.P	No	No	26	10	4	1	6	10	6	1.5
0.P	No	No	26	10	5	1	3	10	6	1.5
0.P	No	No	26	10	6	1	5	10	6	1.5
0.P	No	No	26	10	7	1	4	10	6	1.5
0.P	No	No	26	10	8	1	4	10	6	1.5
0.TfP	Yes	Yes	26	10	1	1	3	10	6	1.5
0.TfP	Yes	Yes	26	10	2	1	2	10	6	1.5
0.TfP	Yes	Yes	26	10	3	1	2	10	6	1.5
0.TfP	Yes	Yes	26	10	4	1	5	10	6	1.5
0.TfP	Yes	Yes	26	10	5	1	2	10	6	1.5
0.TfP	Yes	Yes	26	10	6	1	3	10	6	1.5
0.TfP	Yes	Yes	26	10	7	1	6	10	6	1.5
0.TfP	Yes	Yes	26	10	8	1	3	10	6	1.5
0.TP	No	Yes	26	10	1	1	1	10	6	1.5
0.TP	No	Yes	26	10	2	1	5	10	6	1.5
0.TP	No	Yes	26	10	3	1	4	10	6	1.5
0.TP	No	Yes	26	10	4	1	4	10	6	1.5
0.TP	No	Yes	26	10	5	1	2	10	6	1.5
0.TP	No	Yes	26	10	6	1	6	10	6	1.5
0.TP	No	Yes	26	10	7	1	2	10	6	1.5
0.TP	No	Yes	26	10	8	1	3	10	6	1.5
1.fP	Yes	No	26	50	1	4	6	10	6	1
1.fP	Yes	No	26	50	2	4	10	10	6	1
1.fP	Yes	No	26	50	3	4	10	10	6	1
1.fP	Yes	No	26	50	4	4	11	10	6	1
1.fP	Yes	No	26	50	5	4	15	10	6	1
1.fP	Yes	No	26	50	6	4	5	10	6	1
1.fP	Yes	No	26	50	7	4	4	10	6	1
1.fP	Yes	No	26	50	8	4	8	10	6	1
1.P	No	No	26	50	1	4	29	10	6	1
1.P	No	No	26	50	2	4	26	10	6	1
1.P	No	No	26	50	3	4	29	10	6	1
1.P	No	No	26	50	4	4	28	10	6	1
1.P	No	No	26	50	5	4	25	10	6	1
1.P	No	No	26	50	6	4	35	10	6	1
1.P	No	No	26	50	7	4	25	10	6	1
1.P	No	No	26	50	8	4	20	10	6	1
1.TfP	Yes	Yes	28	50	1	4	4	10	6	1
1.TfP	Yes	Yes	28	50	2	4	6	10	6	1
1.TfP	Yes	Yes	28	50	3	4	15	10	6	1
1.TfP	Yes	Yes	28	50	4	4	10	10	6	1
1.TfP	Yes	Yes	28	50	5	4	15	10	6	1
1.TfP	Yes	Yes	28	50	6	4	10	10	6	1
1.TfP	Yes	Yes	28	50	7	4	11	10	6	1
1.TfP	Yes	Yes	28	50	8	4	3	10	6	1
1.TP	No	Yes	28	50	1	4	23	10	6	1
1.TP	No	Yes	28	50	2	4	20	10	6	1
1.TP	No	Yes	28	50	3	4	23	10	6	1
1.TP	No	Yes	28	50	4	4	21	10	6	1
1.TP	No	Yes	28	50	5	4	28	10	6	1
1.TP	No	Yes	28	50	6	4	32	10	6	1
1.TP	No	Yes	28	50	7	4	31	10	6	1
1.TP	No	Yes	28	50	8	4	30	10	6	1
2.fP	Yes	No	26	100	1	8	8	10	6	1
2.fP	Yes	No	26	100	2	8	4	10	6	1
2.fP	Yes	No	26	100	3	8	5	10	6	1
2.fP	Yes	No	26	100	4	8	8	10	6	1
2.fP	Yes	No	26	100	5	8	8	10	5	1
2.fP	Yes	No	26	100	6	8	15	10	5	1
2.fP	Yes	No	26	100	7	8	6	10	6	1
2.fP	Yes	No	26	100	8	8	3	10	6	1
2.P	No	No	26	100	1	8	9	10	7	1
2.P	No	No	26	100	2	8	5	10	7	1
2.P	No	No	26	100	3	8	8	10	7	1
2.P	No	No	26	100	4	8	5	10	7	1
2.P	No	No	26	100	5	8	8	10	7	1
2.P	No	No	26	100	6	8	6	10	7	1
2.P	No	No	26	100	7	8	7	10	7	1
2.P	No	No	26	100	8	8	6	10	7	1
2.TfP	Yes	Yes	30	100	1	8	0	10	0	1
2.TfP	Yes	Yes	30	100	2	8	2	10	5	1
2.TfP	Yes	Yes	30	100	3	8	11	10	6	1
2.TfP	Yes	Yes	30	100	4	8	11	10	6	1
2.TfP	Yes	Yes	30	100	5	8	0	10	0	1
2.TfP	Yes	Yes	30	100	6	8	15	10	5	1
2.TfP	Yes	Yes	30	100	7	8	5	10	5	1
2.TfP	Yes	Yes	30	100	8	8	4	10	6	1
2.TP	No	Yes	30	100	1	8	5	10	7	1
2.TP	No	Yes	30	100	2	8	6	10	7	1
2.TP	No	Yes	30	100	3	8	4	10	7	1
2.TP	No	Yes	30	100	4	8	2	10	7	1
2.TP	No	Yes	30	100	5	8	5	10	7	1
2.TP	No	Yes	30	100	6	8	4	10	7	1
2.TP	No	Yes	30	100	7	8	7	10	7	1
2.TP	No	Yes	30	100	8	8	7	10	7	1
3.fP	Yes	No	26	500	1	12	9	10	5	1
3.fP	Yes	No	26	500	2	12	11	10	5	1
3.fP	Yes	No	26	500	3	12	7	10	5	1
3.fP	Yes	No	26	500	4	12	11	10	5	1
3.fP	Yes	No	26	500	5	12	4	10	5	1
3.fP	Yes	No	26	500	6	12	3	10	5	1
3.fP	Yes	No	26	500	7	12	6	10	5	1
3.fP	Yes	No	26	500	8	12	13	10	5	1
3.P	No	No	26	500	1	12	14	10	6	1
3.P	No	No	26	500	2	12	10	10	6	1
3.P	No	No	26	500	3	12	12	10	6	1
3.P	No	No	26	500	4	12	3	10	6	1
3.P	No	No	26	500	5	12	13	10	6	1
3.P	No	No	26	500	6	12	11	10	6	1
3.P	No	No	26	500	7	12	8	10	6	1
3.P	No	No	26	500	8	12	9	10	6	1
3.TfP	Yes	Yes	32	500	1	12	0	10	0	1
3.TfP	Yes	Yes	32	500	2	12	17	10	3	1
3.TfP	Yes	Yes	32	500	3	12	0	10	0	1
3.TfP	Yes	Yes	32	500	4	12	0	10	0	1
3.TfP	Yes	Yes	32	500	5	12	0	10	0	1
3.TfP	Yes	Yes	32	500	6	12	0	10	0	1
3.TfP	Yes	Yes	32	500	7	12	12	10	2	1
3.TfP	Yes	Yes	32	500	8	12	0	10	0	1
3.TP	No	Yes	32	500	1	12	23	10	5	1
3.TP	No	Yes	32	500	2	12	22	10	5	1
3.TP	No	Yes	32	500	3	12	18	10	5	1
3.TP	No	Yes	32	500	4	12	21	10	5	1
3.TP	No	Yes	32	500	5	12	25	10	5	1
3.TP	No	Yes	32	500	6	12	29	10	5	1
3.TP	No	Yes	32	500	7	12	22	10	5	1
3.TP	No	Yes	32	500	8	12	25	10	5	1
4.fP	Yes	No	26	500	1	16	0	10	0	1
4.fP	Yes	No	26	500	2	16	0	10	0	1
4.fP	Yes	No	26	500	3	16	0	10	0	1
4.fP	Yes	No	26	500	4	16	0	10	0	1
4.fP	Yes	No	26	500	5	16	0	10	0	1
4.fP	Yes	No	26	500	6	16	0	10	0	1
4.fP	Yes	No	26	500	7	16	0	10	0	1
4.fP	Yes	No	26	500	8	16	0	10	0	1
4.P	No	No	26	500	1	16	13	10	6	1
4.P	No	No	26	500	2	16	10	10	6	1
4.P	No	No	26	500	3	16	9	10	6	1
4.P	No	No	26	500	4	16	14	10	6	1
4.P	No	No	26	500	5	16	11	10	6	1
4.P	No	No	26	500	6	16	8	10	6	1
4.P	No	No	26	500	7	16	9	10	6	1
4.P	No	No	26	500	8	16	13	10	6	1
4.TfP	Yes	Yes	34	500	1	16	0	10	0	1
4.TfP	Yes	Yes	34	500	2	16	0	10	0	1
4.TfP	Yes	Yes	34	500	3	16	0	10	0	1
4.TfP	Yes	Yes	34	500	4	16	0	10	0	1
4.TfP	Yes	Yes	34	500	5	16	0	10	0	1
4.TfP	Yes	Yes	34	500	6	16	0	10	0	1
4.TfP	Yes	Yes	34	500	7	16	0	10	0	1
4.TfP	Yes	Yes	34	500	8	16	0	10	0	1
4.TP	No	Yes	34	500	1	16	4	10	4	1
4.TP	No	Yes	34	500	2	16	24	10	3	1
4.TP	No	Yes	34	500	3	16	0	10	0	1
4.TP	No	Yes	34	500	4	16	8	10	5	1
4.TP	No	Yes	34	500	5	16	0	10	0	1
4.TP	No	Yes	34	500	6	16	0	10	0	1
4.TP	No	Yes	34	500	7	16	15	10	3	1
4.TP	No	Yes	34	500	8	16	0	10	0	1

## Sheet: 3.3 Fungicde MIC
Clone ID	Fungicide	Warming	Evolution repliacte population	PFLU_3160_mut	Technical replicate	MIC
B2X	Y	N	1	Y	3	32
A10Y	Y	Y	4	Y	3	16
B2X	Y	N	1	Y	2	32
A10Y	Y	Y	4	Y	2	16
B2X	Y	N	1	Y	1	32
A10Y	Y	Y	4	Y	1	16
A11Y	Y	Y	6	Y	3	16
B3X	Y	N	2	Y	3	16
B3X	Y	N	2	Y	2	16
A11Y	Y	Y	6	Y	2	16
B3X	Y	N	2	Y	1	16
A11Y	Y	Y	6	Y	1	16
B4Y	Y	N	3	Y	3	16
A12Y	Y	Y	8	Y	3	16
A12Y	Y	Y	8	Y	2	16
B4Y	Y	N	3	Y	2	16
E10X	N	N	6	N	3	8
E11X	N	N	7	N	3	8
E12Y	N	N	8	N	3	2
E5X	N	N	1	N	3	4
E6Y	N	N	2	N	3	8
E7X	N	N	3	N	3	4
E8X	N	N	4	N	3	4
E9Y	N	N	5	N	3	4
anc1	N	N	1	N	3	4
anc2	N	N	2	N	3	4
anc3	N	N	3	N	3	8
anc4	N	N	4	N	3	8
anc5	N	N	5	N	3	4
anc6	N	N	6	N	3	4
anc7	N	N	7	N	3	8
anc8	N	N	8	N	3	4
B4Y	Y	N	3	Y	1	16
A12Y	Y	Y	8	Y	1	16
B5X	Y	N	4	N	3	4
A2X	Y	Y	1	Y	3	16
B5X	Y	N	4	N	2	4
A2X	Y	Y	1	Y	2	32
A2X	Y	Y	1	Y	1	32
B5X	Y	N	4	N	1	4
B6Y	Y	N	5	Y	3	16
A9Y	Y	Y	3	Y	3	16
B6Y	Y	N	5	Y	2	16
A9Y	Y	Y	3	Y	2	16
B6Y	Y	N	5	Y	1	16
A9Y	Y	Y	3	Y	1	16
D2Y	Y	Y	2	Y	3	16
B7X	Y	N	6	Y	3	16
E10X	N	N	6	N	2	8
E11X	N	N	7	N	2	8
E12Y	N	N	8	N	2	2
E5X	N	N	1	N	2	2
E6Y	N	N	2	N	2	4
E7X	N	N	3	N	2	4
E8X	N	N	4	N	2	4
E9Y	N	N	5	N	2	2
anc1	N	N	1	N	2	4
anc2	N	N	2	N	2	2
anc3	N	N	3	N	2	8
anc4	N	N	4	N	2	8
anc5	N	N	5	N	2	4
anc6	N	N	6	N	2	4
anc7	N	N	7	N	2	8
anc8	N	N	8	N	2	4
B7X	Y	N	6	Y	2	16
D2Y	Y	Y	2	Y	2	32
B7X	Y	N	6	Y	1	16
D2Y	Y	Y	2	Y	1	32
B8X	Y	N	7	Y	3	16
D3X	Y	Y	7	Y	3	16
D3X	Y	Y	7	Y	2	16
B8X	Y	N	7	Y	2	16
B8X	Y	N	7	Y	1	16
D3X	Y	Y	7	Y	1	16
B9Y	Y	N	8	N	3	8
G8Y	Y	Y	5	N	3	8
B9Y	Y	N	8	N	2	8
G8Y	Y	Y	5	N	2	8
G8Y	Y	Y	5	N	1	8
B9Y	Y	N	8	N	1	8
E10X	N	N	6	N	1	8
E11X	N	N	7	N	1	8
E12Y	N	N	8	N	1	4
E5X	N	N	1	N	1	2
E6Y	N	N	2	N	1	4
E7X	N	N	3	N	1	4
E8X	N	N	4	N	1	4
E9Y	N	N	5	N	1	2
anc1	N	N	1	N	1	4
anc2	N	N	2	N	1	2
anc3	N	N	3	N	1	8
anc4	N	N	4	N	1	8
anc5	N	N	5	N	1	4
anc6	N	N	6	N	1	4
anc7	N	N	7	N	1	8
anc8	N	N	8	N	1	4

## Sheet: 4. Kirby Bauer
Clone ID	Fungicide	Warming	Evolution repliacte population	PFLU_3160_mut	Technical replicate	Antibiotic	AB_dose_ug	halo_mm
B2X	Y	N	1	Y	2	ampicillin	10	0
A2X	Y	Y	1	Y	2	ampicillin	10	0
B3X	Y	N	2	Y	2	ampicillin	10	0
D2Y	Y	Y	2	Y	2	ampicillin	10	0
B4Y	Y	N	3	Y	2	ampicillin	10	0
A9Y	Y	Y	3	Y	2	ampicillin	10	0
A10Y	Y	Y	4	Y	2	ampicillin	10	0
B5X	Y	N	4	N	2	ampicillin	10	0
B6Y	Y	N	5	Y	2	ampicillin	10	0
G8Y	Y	Y	5	N	2	ampicillin	10	0
B7X	Y	N	6	Y	2	ampicillin	10	0
A11Y	Y	Y	6	Y	2	ampicillin	10	0
B8X	Y	N	7	Y	2	ampicillin	10	0
D3X	Y	Y	7	Y	2	ampicillin	10	0
A12Y	Y	Y	8	Y	2	ampicillin	10	0
B9Y	Y	N	8	N	2	ampicillin	10	0
E10X	N	N	6	N	2	ampicillin	10	0
E11X	N	N	7	N	2	ampicillin	10	0
E12Y	N	N	8	N	2	ampicillin	10	0
E5X	N	N	1	N	2	ampicillin	10	0
E6Y	N	N	2	N	2	ampicillin	10	0
E7X	N	N	3	N	2	ampicillin	10	0
E8X	N	N	4	N	2	ampicillin	10	0
E9Y	N	N	5	N	2	ampicillin	10	0
anc1	N	N	1	N	2	ampicillin	10	0
anc2	N	N	2	N	2	ampicillin	10	0
anc3	N	N	3	N	2	ampicillin	10	0
anc4	N	N	4	N	2	ampicillin	10	0
anc5	N	N	5	N	2	ampicillin	10	0
anc6	N	N	6	N	2	ampicillin	10	0
anc7	N	N	7	N	2	ampicillin	10	0
anc8	N	N	8	N	2	ampicillin	10	0
B2X	Y	N	1	Y	2	cephalothin	5	0
A2X	Y	Y	1	Y	2	cephalothin	5	0
B3X	Y	N	2	Y	2	cephalothin	5	0
D2Y	Y	Y	2	Y	2	cephalothin	5	0
B4Y	Y	N	3	Y	2	cephalothin	5	0
A9Y	Y	Y	3	Y	2	cephalothin	5	0
A10Y	Y	Y	4	Y	2	cephalothin	5	0
B5X	Y	N	4	N	2	cephalothin	5	0
B6Y	Y	N	5	Y	2	cephalothin	5	0
G8Y	Y	Y	5	N	2	cephalothin	5	0
B7X	Y	N	6	Y	2	cephalothin	5	0
A11Y	Y	Y	6	Y	2	cephalothin	5	0
B8X	Y	N	7	Y	2	cephalothin	5	0
D3X	Y	Y	7	Y	2	cephalothin	5	0
A12Y	Y	Y	8	Y	2	cephalothin	5	0
B9Y	Y	N	8	N	2	cephalothin	5	0
E10X	N	N	6	N	2	cephalothin	5	0
E11X	N	N	7	N	2	cephalothin	5	0
E12Y	N	N	8	N	2	cephalothin	5	0
E5X	N	N	1	N	2	cephalothin	5	0
E6Y	N	N	2	N	2	cephalothin	5	0
E7X	N	N	3	N	2	cephalothin	5	0
E8X	N	N	4	N	2	cephalothin	5	0
E9Y	N	N	5	N	2	cephalothin	5	0
anc1	N	N	1	N	2	cephalothin	5	0
anc2	N	N	2	N	2	cephalothin	5	0
anc3	N	N	3	N	2	cephalothin	5	0
anc4	N	N	4	N	2	cephalothin	5	0
anc5	N	N	5	N	2	cephalothin	5	0
anc6	N	N	6	N	2	cephalothin	5	0
anc7	N	N	7	N	2	cephalothin	5	0
anc8	N	N	8	N	2	cephalothin	5	0
B2X	Y	N	1	Y	2	colistin sulphate	25	28
A2X	Y	Y	1	Y	2	colistin sulphate	25	25
B3X	Y	N	2	Y	2	colistin sulphate	25	23
D2Y	Y	Y	2	Y	2	colistin sulphate	25	24
B4Y	Y	N	3	Y	2	colistin sulphate	25	24
A9Y	Y	Y	3	Y	2	colistin sulphate	25	22
A10Y	Y	Y	4	Y	2	colistin sulphate	25	24
B5X	Y	N	4	N	2	colistin sulphate	25	24
B6Y	Y	N	5	Y	2	colistin sulphate	25	25
G8Y	Y	Y	5	N	2	colistin sulphate	25	22
B7X	Y	N	6	Y	2	colistin sulphate	25	24
A11Y	Y	Y	6	Y	2	colistin sulphate	25	29
B8X	Y	N	7	Y	2	colistin sulphate	25	22
D3X	Y	Y	7	Y	2	colistin sulphate	25	22
A12Y	Y	Y	8	Y	2	colistin sulphate	25	24
B9Y	Y	N	8	N	2	colistin sulphate	25	20
E10X	N	N	6	N	2	colistin sulphate	25	23
E11X	N	N	7	N	2	colistin sulphate	25	22
E12Y	N	N	8	N	2	colistin sulphate	25	24
E5X	N	N	1	N	2	colistin sulphate	25	25
E6Y	N	N	2	N	2	colistin sulphate	25	21
E7X	N	N	3	N	2	colistin sulphate	25	23
E8X	N	N	4	N	2	colistin sulphate	25	25
E9Y	N	N	5	N	2	colistin sulphate	25	23
anc1	N	N	1	N	2	colistin sulphate	25	24
anc2	N	N	2	N	2	colistin sulphate	25	23
anc3	N	N	3	N	2	colistin sulphate	25	22
anc4	N	N	4	N	2	colistin sulphate	25	23
anc5	N	N	5	N	2	colistin sulphate	25	22
anc6	N	N	6	N	2	colistin sulphate	25	24
anc7	N	N	7	N	2	colistin sulphate	25	24
anc8	N	N	8	N	2	colistin sulphate	25	24
B2X	Y	N	1	Y	2	streptomycin	10	19
A2X	Y	Y	1	Y	2	streptomycin	10	17
B3X	Y	N	2	Y	2	streptomycin	10	18
D2Y	Y	Y	2	Y	2	streptomycin	10	18
B4Y	Y	N	3	Y	2	streptomycin	10	18
A9Y	Y	Y	3	Y	2	streptomycin	10	20
A10Y	Y	Y	4	Y	2	streptomycin	10	18
B5X	Y	N	4	N	2	streptomycin	10	17
B6Y	Y	N	5	Y	2	streptomycin	10	17
G8Y	Y	Y	5	N	2	streptomycin	10	16
B7X	Y	N	6	Y	2	streptomycin	10	18
A11Y	Y	Y	6	Y	2	streptomycin	10	18
B8X	Y	N	7	Y	2	streptomycin	10	17
D3X	Y	Y	7	Y	2	streptomycin	10	19
A12Y	Y	Y	8	Y	2	streptomycin	10	16
B9Y	Y	N	8	N	2	streptomycin	10	14
E10X	N	N	6	N	2	streptomycin	10	18
E11X	N	N	7	N	2	streptomycin	10	17
E12Y	N	N	8	N	2	streptomycin	10	18
E5X	N	N	1	N	2	streptomycin	10	16
E6Y	N	N	2	N	2	streptomycin	10	15
E7X	N	N	3	N	2	streptomycin	10	15
E8X	N	N	4	N	2	streptomycin	10	15
E9Y	N	N	5	N	2	streptomycin	10	17
anc1	N	N	1	N	2	streptomycin	10	15
anc2	N	N	2	N	2	streptomycin	10	17
anc3	N	N	3	N	2	streptomycin	10	17
anc4	N	N	4	N	2	streptomycin	10	18
anc5	N	N	5	N	2	streptomycin	10	17
anc6	N	N	6	N	2	streptomycin	10	16
anc7	N	N	7	N	2	streptomycin	10	16
anc8	N	N	8	N	2	streptomycin	10	17
B2X	Y	N	1	Y	2	sulphatriad	200	0
A2X	Y	Y	1	Y	2	sulphatriad	200	0
B3X	Y	N	2	Y	2	sulphatriad	200	18
D2Y	Y	Y	2	Y	2	sulphatriad	200	0
B4Y	Y	N	3	Y	2	sulphatriad	200	0
A9Y	Y	Y	3	Y	2	sulphatriad	200	0
A10Y	Y	Y	4	Y	2	sulphatriad	200	0
B5X	Y	N	4	N	2	sulphatriad	200	17
B6Y	Y	N	5	Y	2	sulphatriad	200	0
G8Y	Y	Y	5	N	2	sulphatriad	200	16
B7X	Y	N	6	Y	2	sulphatriad	200	0
A11Y	Y	Y	6	Y	2	sulphatriad	200	0
B8X	Y	N	7	Y	2	sulphatriad	200	0
D3X	Y	Y	7	Y	2	sulphatriad	200	0
A12Y	Y	Y	8	Y	2	sulphatriad	200	0
B9Y	Y	N	8	N	2	sulphatriad	200	20
E10X	N	N	6	N	2	sulphatriad	200	18
E11X	N	N	7	N	2	sulphatriad	200	18
E12Y	N	N	8	N	2	sulphatriad	200	18
E5X	N	N	1	N	2	sulphatriad	200	20
E6Y	N	N	2	N	2	sulphatriad	200	20
E7X	N	N	3	N	2	sulphatriad	200	19
E8X	N	N	4	N	2	sulphatriad	200	25
E9Y	N	N	5	N	2	sulphatriad	200	20
anc1	N	N	1	N	2	sulphatriad	200	17
anc2	N	N	2	N	2	sulphatriad	200	17
anc3	N	N	3	N	2	sulphatriad	200	20
anc4	N	N	4	N	2	sulphatriad	200	19
anc5	N	N	5	N	2	sulphatriad	200	20
anc6	N	N	6	N	2	sulphatriad	200	17
anc7	N	N	7	N	2	sulphatriad	200	17
anc8	N	N	8	N	2	sulphatriad	200	20
B2X	Y	N	1	Y	2	tetracycline	25	300
A2X	Y	Y	1	Y	2	tetracycline	25	310
B3X	Y	N	2	Y	2	tetracycline	25	330
D2Y	Y	Y	2	Y	2	tetracycline	25	300
B4Y	Y	N	3	Y	2	tetracycline	25	300
A9Y	Y	Y	3	Y	2	tetracycline	25	310
A10Y	Y	Y	4	Y	2	tetracycline	25	310
B5X	Y	N	4	N	2	tetracycline	25	310
B6Y	Y	N	5	Y	2	tetracycline	25	340
G8Y	Y	Y	5	N	2	tetracycline	25	320
B7X	Y	N	6	Y	2	tetracycline	25	300
A11Y	Y	Y	6	Y	2	tetracycline	25	290
B8X	Y	N	7	Y	2	tetracycline	25	300
D3X	Y	Y	7	Y	2	tetracycline	25	270
A12Y	Y	Y	8	Y	2	tetracycline	25	320
B9Y	Y	N	8	N	2	tetracycline	25	300
E10X	N	N	6	N	2	tetracycline	25	350
E11X	N	N	7	N	2	tetracycline	25	330
E12Y	N	N	8	N	2	tetracycline	25	300
E5X	N	N	1	N	2	tetracycline	25	350
E6Y	N	N	2	N	2	tetracycline	25	330
E7X	N	N	3	N	2	tetracycline	25	300
E8X	N	N	4	N	2	tetracycline	25	350
E9Y	N	N	5	N	2	tetracycline	25	340
anc1	N	N	1	N	2	tetracycline	25	340
anc2	N	N	2	N	2	tetracycline	25	320
anc3	N	N	3	N	2	tetracycline	25	340
anc4	N	N	4	N	2	tetracycline	25	320
anc5	N	N	5	N	2	tetracycline	25	320
anc6	N	N	6	N	2	tetracycline	25	330
anc7	N	N	7	N	2	tetracycline	25	340
anc8	N	N	8	N	2	tetracycline	25	350
B2X	Y	N	1	Y	2	cotrimoxazole	25	0
A2X	Y	Y	1	Y	2	cotrimoxazole	25	0
B3X	Y	N	2	Y	2	cotrimoxazole	25	0
D2Y	Y	Y	2	Y	2	cotrimoxazole	25	0
B4Y	Y	N	3	Y	2	cotrimoxazole	25	0
A9Y	Y	Y	3	Y	2	cotrimoxazole	25	0
A10Y	Y	Y	4	Y	2	cotrimoxazole	25	0
B5X	Y	N	4	N	2	cotrimoxazole	25	0
B6Y	Y	N	5	Y	2	cotrimoxazole	25	0
G8Y	Y	Y	5	N	2	cotrimoxazole	25	0
B7X	Y	N	6	Y	2	cotrimoxazole	25	0
A11Y	Y	Y	6	Y	2	cotrimoxazole	25	0
B8X	Y	N	7	Y	2	cotrimoxazole	25	0
D3X	Y	Y	7	Y	2	cotrimoxazole	25	0
A12Y	Y	Y	8	Y	2	cotrimoxazole	25	0
B9Y	Y	N	8	N	2	cotrimoxazole	25	0
E10X	N	N	6	N	2	cotrimoxazole	25	0
E11X	N	N	7	N	2	cotrimoxazole	25	0
E12Y	N	N	8	N	2	cotrimoxazole	25	0
E5X	N	N	1	N	2	cotrimoxazole	25	0
E6Y	N	N	2	N	2	cotrimoxazole	25	0
E7X	N	N	3	N	2	cotrimoxazole	25	0
E8X	N	N	4	N	2	cotrimoxazole	25	0
E9Y	N	N	5	N	2	cotrimoxazole	25	0
anc1	N	N	1	N	2	cotrimoxazole	25	0
anc2	N	N	2	N	2	cotrimoxazole	25	0
anc3	N	N	3	N	2	cotrimoxazole	25	0
anc4	N	N	4	N	2	cotrimoxazole	25	0
anc5	N	N	5	N	2	cotrimoxazole	25	0
anc6	N	N	6	N	2	cotrimoxazole	25	0
anc7	N	N	7	N	2	cotrimoxazole	25	0
anc8	N	N	8	N	2	cotrimoxazole	25	0
B2X	Y	N	1	Y	2	nalidixic acid	30	0
A2X	Y	Y	1	Y	2	nalidixic acid	30	0
B3X	Y	N	2	Y	2	nalidixic acid	30	18
D2Y	Y	Y	2	Y	2	nalidixic acid	30	0
B4Y	Y	N	3	Y	2	nalidixic acid	30	0
A9Y	Y	Y	3	Y	2	nalidixic acid	30	0
A10Y	Y	Y	4	Y	2	nalidixic acid	30	0
B5X	Y	N	4	N	2	nalidixic acid	30	17
B6Y	Y	N	5	Y	2	nalidixic acid	30	0
G8Y	Y	Y	5	N	2	nalidixic acid	30	16
B7X	Y	N	6	Y	2	nalidixic acid	30	0
A11Y	Y	Y	6	Y	2	nalidixic acid	30	0
B8X	Y	N	7	Y	2	nalidixic acid	30	0
D3X	Y	Y	7	Y	2	nalidixic acid	30	0
A12Y	Y	Y	8	Y	2	nalidixic acid	30	0
B9Y	Y	N	8	N	2	nalidixic acid	30	18
E10X	N	N	6	N	2	nalidixic acid	30	17
E11X	N	N	7	N	2	nalidixic acid	30	17
E12Y	N	N	8	N	2	nalidixic acid	30	17
E5X	N	N	1	N	2	nalidixic acid	30	20
E6Y	N	N	2	N	2	nalidixic acid	30	19
E7X	N	N	3	N	2	nalidixic acid	30	19
E8X	N	N	4	N	2	nalidixic acid	30	20
E9Y	N	N	5	N	2	nalidixic acid	30	17
anc1	N	N	1	N	2	nalidixic acid	30	19
anc2	N	N	2	N	2	nalidixic acid	30	19
anc3	N	N	3	N	2	nalidixic acid	30	20
anc4	N	N	4	N	2	nalidixic acid	30	18
anc5	N	N	5	N	2	nalidixic acid	30	19
anc6	N	N	6	N	2	nalidixic acid	30	19
anc7	N	N	7	N	2	nalidixic acid	30	19
anc8	N	N	8	N	2	nalidixic acid	30	19
B2X	Y	N	1	Y	2	chloramphenicol	30	0
A2X	Y	Y	1	Y	2	chloramphenicol	30	0
B3X	Y	N	2	Y	2	chloramphenicol	30	15
D2Y	Y	Y	2	Y	2	chloramphenicol	30	0
B4Y	Y	N	3	Y	2	chloramphenicol	30	0
A9Y	Y	Y	3	Y	2	chloramphenicol	30	0
A10Y	Y	Y	4	Y	2	chloramphenicol	30	0
B5X	Y	N	4	N	2	chloramphenicol	30	15
B6Y	Y	N	5	Y	2	chloramphenicol	30	0
G8Y	Y	Y	5	N	2	chloramphenicol	30	12
B7X	Y	N	6	Y	2	chloramphenicol	30	0
A11Y	Y	Y	6	Y	2	chloramphenicol	30	0
B8X	Y	N	7	Y	2	chloramphenicol	30	0
D3X	Y	Y	7	Y	2	chloramphenicol	30	0
A12Y	Y	Y	8	Y	2	chloramphenicol	30	0
B9Y	Y	N	8	N	2	chloramphenicol	30	13
E10X	N	N	6	N	2	chloramphenicol	30	18
E11X	N	N	7	N	2	chloramphenicol	30	12
E12Y	N	N	8	N	2	chloramphenicol	30	16
E5X	N	N	1	N	2	chloramphenicol	30	16
E6Y	N	N	2	N	2	chloramphenicol	30	14
E7X	N	N	3	N	2	chloramphenicol	30	15
E8X	N	N	4	N	2	chloramphenicol	30	17
E9Y	N	N	5	N	2	chloramphenicol	30	18
anc1	N	N	1	N	2	chloramphenicol	30	13
anc2	N	N	2	N	2	chloramphenicol	30	10
anc3	N	N	3	N	2	chloramphenicol	30	15
anc4	N	N	4	N	2	chloramphenicol	30	14
anc5	N	N	5	N	2	chloramphenicol	30	15
anc6	N	N	6	N	2	chloramphenicol	30	16
anc7	N	N	7	N	2	chloramphenicol	30	16
anc8	N	N	8	N	2	chloramphenicol	30	16
B2X	Y	N	1	Y	1	ampicillin	10	0
A2X	Y	Y	1	Y	1	ampicillin	10	0
B3X	Y	N	2	Y	1	ampicillin	10	0
D2Y	Y	Y	2	Y	1	ampicillin	10	0
B4Y	Y	N	3	Y	1	ampicillin	10	0
A9Y	Y	Y	3	Y	1	ampicillin	10	0
A10Y	Y	Y	4	Y	1	ampicillin	10	0
B5X	Y	N	4	N	1	ampicillin	10	0
B6Y	Y	N	5	Y	1	ampicillin	10	0
G8Y	Y	Y	5	N	1	ampicillin	10	0
B7X	Y	N	6	Y	1	ampicillin	10	0
A11Y	Y	Y	6	Y	1	ampicillin	10	0
B8X	Y	N	7	Y	1	ampicillin	10	0
D3X	Y	Y	7	Y	1	ampicillin	10	0
A12Y	Y	Y	8	Y	1	ampicillin	10	0
B9Y	Y	N	8	N	1	ampicillin	10	0
E10X	N	N	6	N	1	ampicillin	10	0
E11X	N	N	7	N	1	ampicillin	10	0
E12Y	N	N	8	N	1	ampicillin	10	0
E5X	N	N	1	N	1	ampicillin	10	0
E6Y	N	N	2	N	1	ampicillin	10	0
E7X	N	N	3	N	1	ampicillin	10	0
E8X	N	N	4	N	1	ampicillin	10	0
E9Y	N	N	5	N	1	ampicillin	10	0
anc1	N	N	1	N	1	ampicillin	10	0
anc2	N	N	2	N	1	ampicillin	10	0
anc3	N	N	3	N	1	ampicillin	10	0
anc4	N	N	4	N	1	ampicillin	10	0
anc5	N	N	5	N	1	ampicillin	10	0
anc6	N	N	6	N	1	ampicillin	10	0
anc7	N	N	7	N	1	ampicillin	10	0
anc8	N	N	8	N	1	ampicillin	10	0
B2X	Y	N	1	Y	1	cephalothin	5	0
A2X	Y	Y	1	Y	1	cephalothin	5	0
B3X	Y	N	2	Y	1	cephalothin	5	0
D2Y	Y	Y	2	Y	1	cephalothin	5	0
B4Y	Y	N	3	Y	1	cephalothin	5	0
A9Y	Y	Y	3	Y	1	cephalothin	5	0
A10Y	Y	Y	4	Y	1	cephalothin	5	0
B5X	Y	N	4	N	1	cephalothin	5	0
B6Y	Y	N	5	Y	1	cephalothin	5	0
G8Y	Y	Y	5	N	1	cephalothin	5	0
B7X	Y	N	6	Y	1	cephalothin	5	0
A11Y	Y	Y	6	Y	1	cephalothin	5	0
B8X	Y	N	7	Y	1	cephalothin	5	0
D3X	Y	Y	7	Y	1	cephalothin	5	0
A12Y	Y	Y	8	Y	1	cephalothin	5	0
B9Y	Y	N	8	N	1	cephalothin	5	0
E10X	N	N	6	N	1	cephalothin	5	0
E11X	N	N	7	N	1	cephalothin	5	0
E12Y	N	N	8	N	1	cephalothin	5	0
E5X	N	N	1	N	1	cephalothin	5	0
E6Y	N	N	2	N	1	cephalothin	5	0
E7X	N	N	3	N	1	cephalothin	5	0
E8X	N	N	4	N	1	cephalothin	5	0
E9Y	N	N	5	N	1	cephalothin	5	0
anc1	N	N	1	N	1	cephalothin	5	0
anc2	N	N	2	N	1	cephalothin	5	0
anc3	N	N	3	N	1	cephalothin	5	0
anc4	N	N	4	N	1	cephalothin	5	0
anc5	N	N	5	N	1	cephalothin	5	0
anc6	N	N	6	N	1	cephalothin	5	0
anc7	N	N	7	N	1	cephalothin	5	0
anc8	N	N	8	N	1	cephalothin	5	0
B2X	Y	N	1	Y	1	colistin sulphate	25	25
A2X	Y	Y	1	Y	1	colistin sulphate	25	24
B3X	Y	N	2	Y	1	colistin sulphate	25	22
D2Y	Y	Y	2	Y	1	colistin sulphate	25	25
B4Y	Y	N	3	Y	1	colistin sulphate	25	23
A9Y	Y	Y	3	Y	1	colistin sulphate	25	23
A10Y	Y	Y	4	Y	1	colistin sulphate	25	24
B5X	Y	N	4	N	1	colistin sulphate	25	25
B6Y	Y	N	5	Y	1	colistin sulphate	25	24
G8Y	Y	Y	5	N	1	colistin sulphate	25	22
B7X	Y	N	6	Y	1	colistin sulphate	25	24
A11Y	Y	Y	6	Y	1	colistin sulphate	25	24
B8X	Y	N	7	Y	1	colistin sulphate	25	25
D3X	Y	Y	7	Y	1	colistin sulphate	25	24
A12Y	Y	Y	8	Y	1	colistin sulphate	25	23
B9Y	Y	N	8	N	1	colistin sulphate	25	20
E10X	N	N	6	N	1	colistin sulphate	25	22
E11X	N	N	7	N	1	colistin sulphate	25	20
E12Y	N	N	8	N	1	colistin sulphate	25	22
E5X	N	N	1	N	1	colistin sulphate	25	25
E6Y	N	N	2	N	1	colistin sulphate	25	23
E7X	N	N	3	N	1	colistin sulphate	25	23
E8X	N	N	4	N	1	colistin sulphate	25	25
E9Y	N	N	5	N	1	colistin sulphate	25	24
anc1	N	N	1	N	1	colistin sulphate	25	23
anc2	N	N	2	N	1	colistin sulphate	25	24
anc3	N	N	3	N	1	colistin sulphate	25	23
anc4	N	N	4	N	1	colistin sulphate	25	22
anc5	N	N	5	N	1	colistin sulphate	25	24
anc6	N	N	6	N	1	colistin sulphate	25	23
anc7	N	N	7	N	1	colistin sulphate	25	24
anc8	N	N	8	N	1	colistin sulphate	25	25
B2X	Y	N	1	Y	1	streptomycin	10	18
A2X	Y	Y	1	Y	1	streptomycin	10	18
B3X	Y	N	2	Y	1	streptomycin	10	19
D2Y	Y	Y	2	Y	1	streptomycin	10	18
B4Y	Y	N	3	Y	1	streptomycin	10	16
A9Y	Y	Y	3	Y	1	streptomycin	10	18
A10Y	Y	Y	4	Y	1	streptomycin	10	17
B5X	Y	N	4	N	1	streptomycin	10	19
B6Y	Y	N	5	Y	1	streptomycin	10	19
G8Y	Y	Y	5	N	1	streptomycin	10	17
B7X	Y	N	6	Y	1	streptomycin	10	17
A11Y	Y	Y	6	Y	1	streptomycin	10	16
B8X	Y	N	7	Y	1	streptomycin	10	16
D3X	Y	Y	7	Y	1	streptomycin	10	20
A12Y	Y	Y	8	Y	1	streptomycin	10	16
B9Y	Y	N	8	N	1	streptomycin	10	15
E10X	N	N	6	N	1	streptomycin	10	16
E11X	N	N	7	N	1	streptomycin	10	16
E12Y	N	N	8	N	1	streptomycin	10	16
E5X	N	N	1	N	1	streptomycin	10	15
E6Y	N	N	2	N	1	streptomycin	10	15
E7X	N	N	3	N	1	streptomycin	10	16
E8X	N	N	4	N	1	streptomycin	10	15
E9Y	N	N	5	N	1	streptomycin	10	16
anc1	N	N	1	N	1	streptomycin	10	17
anc2	N	N	2	N	1	streptomycin	10	17
anc3	N	N	3	N	1	streptomycin	10	20
anc4	N	N	4	N	1	streptomycin	10	19
anc5	N	N	5	N	1	streptomycin	10	19
anc6	N	N	6	N	1	streptomycin	10	16
anc7	N	N	7	N	1	streptomycin	10	16
anc8	N	N	8	N	1	streptomycin	10	17
B2X	Y	N	1	Y	1	sulphatriad	200	0
A2X	Y	Y	1	Y	1	sulphatriad	200	0
B3X	Y	N	2	Y	1	sulphatriad	200	20
D2Y	Y	Y	2	Y	1	sulphatriad	200	0
B4Y	Y	N	3	Y	1	sulphatriad	200	0
A9Y	Y	Y	3	Y	1	sulphatriad	200	0
A10Y	Y	Y	4	Y	1	sulphatriad	200	0
B5X	Y	N	4	N	1	sulphatriad	200	16
B6Y	Y	N	5	Y	1	sulphatriad	200	0
G8Y	Y	Y	5	N	1	sulphatriad	200	17
B7X	Y	N	6	Y	1	sulphatriad	200	0
A11Y	Y	Y	6	Y	1	sulphatriad	200	0
B8X	Y	N	7	Y	1	sulphatriad	200	0
D3X	Y	Y	7	Y	1	sulphatriad	200	0
A12Y	Y	Y	8	Y	1	sulphatriad	200	0
B9Y	Y	N	8	N	1	sulphatriad	200	20
E10X	N	N	6	N	1	sulphatriad	200	17
E11X	N	N	7	N	1	sulphatriad	200	16
E12Y	N	N	8	N	1	sulphatriad	200	19
E5X	N	N	1	N	1	sulphatriad	200	20
E6Y	N	N	2	N	1	sulphatriad	200	20
E7X	N	N	3	N	1	sulphatriad	200	20
E8X	N	N	4	N	1	sulphatriad	200	20
E9Y	N	N	5	N	1	sulphatriad	200	19
anc1	N	N	1	N	1	sulphatriad	200	17
anc2	N	N	2	N	1	sulphatriad	200	17
anc3	N	N	3	N	1	sulphatriad	200	20
anc4	N	N	4	N	1	sulphatriad	200	20
anc5	N	N	5	N	1	sulphatriad	200	21
anc6	N	N	6	N	1	sulphatriad	200	20
anc7	N	N	7	N	1	sulphatriad	200	20
anc8	N	N	8	N	1	sulphatriad	200	18
B2X	Y	N	1	Y	1	tetracycline	25	300
A2X	Y	Y	1	Y	1	tetracycline	25	310
B3X	Y	N	2	Y	1	tetracycline	25	330
D2Y	Y	Y	2	Y	1	tetracycline	25	300
B4Y	Y	N	3	Y	1	tetracycline	25	270
A9Y	Y	Y	3	Y	1	tetracycline	25	300
A10Y	Y	Y	4	Y	1	tetracycline	25	310
B5X	Y	N	4	N	1	tetracycline	25	310
B6Y	Y	N	5	Y	1	tetracycline	25	310
G8Y	Y	Y	5	N	1	tetracycline	25	300
B7X	Y	N	6	Y	1	tetracycline	25	300
A11Y	Y	Y	6	Y	1	tetracycline	25	290
B8X	Y	N	7	Y	1	tetracycline	25	300
D3X	Y	Y	7	Y	1	tetracycline	25	290
A12Y	Y	Y	8	Y	1	tetracycline	25	300
B9Y	Y	N	8	N	1	tetracycline	25	310
E10X	N	N	6	N	1	tetracycline	25	330
E11X	N	N	7	N	1	tetracycline	25	290
E12Y	N	N	8	N	1	tetracycline	25	340
E5X	N	N	1	N	1	tetracycline	25	350
E6Y	N	N	2	N	1	tetracycline	25	310
E7X	N	N	3	N	1	tetracycline	25	340
E8X	N	N	4	N	1	tetracycline	25	340
E9Y	N	N	5	N	1	tetracycline	25	320
anc1	N	N	1	N	1	tetracycline	25	320
anc2	N	N	2	N	1	tetracycline	25	330
anc3	N	N	3	N	1	tetracycline	25	330
anc4	N	N	4	N	1	tetracycline	25	330
anc5	N	N	5	N	1	tetracycline	25	330
anc6	N	N	6	N	1	tetracycline	25	350
anc7	N	N	7	N	1	tetracycline	25	330
anc8	N	N	8	N	1	tetracycline	25	350
B2X	Y	N	1	Y	1	cotrimoxazole	25	0
A2X	Y	Y	1	Y	1	cotrimoxazole	25	0
B3X	Y	N	2	Y	1	cotrimoxazole	25	0
D2Y	Y	Y	2	Y	1	cotrimoxazole	25	0
B4Y	Y	N	3	Y	1	cotrimoxazole	25	0
A9Y	Y	Y	3	Y	1	cotrimoxazole	25	0
A10Y	Y	Y	4	Y	1	cotrimoxazole	25	0
B5X	Y	N	4	N	1	cotrimoxazole	25	0
B6Y	Y	N	5	Y	1	cotrimoxazole	25	0
G8Y	Y	Y	5	N	1	cotrimoxazole	25	0
B7X	Y	N	6	Y	1	cotrimoxazole	25	0
A11Y	Y	Y	6	Y	1	cotrimoxazole	25	0
B8X	Y	N	7	Y	1	cotrimoxazole	25	0
D3X	Y	Y	7	Y	1	cotrimoxazole	25	0
A12Y	Y	Y	8	Y	1	cotrimoxazole	25	0
B9Y	Y	N	8	N	1	cotrimoxazole	25	0
E10X	N	N	6	N	1	cotrimoxazole	25	0
E11X	N	N	7	N	1	cotrimoxazole	25	0
E12Y	N	N	8	N	1	cotrimoxazole	25	0
E5X	N	N	1	N	1	cotrimoxazole	25	0
E6Y	N	N	2	N	1	cotrimoxazole	25	0
E7X	N	N	3	N	1	cotrimoxazole	25	0
E8X	N	N	4	N	1	cotrimoxazole	25	0
E9Y	N	N	5	N	1	cotrimoxazole	25	0
anc1	N	N	1	N	1	cotrimoxazole	25	0
anc2	N	N	2	N	1	cotrimoxazole	25	0
anc3	N	N	3	N	1	cotrimoxazole	25	0
anc4	N	N	4	N	1	cotrimoxazole	25	0
anc5	N	N	5	N	1	cotrimoxazole	25	0
anc6	N	N	6	N	1	cotrimoxazole	25	0
anc7	N	N	7	N	1	cotrimoxazole	25	0
anc8	N	N	8	N	1	cotrimoxazole	25	0
B2X	Y	N	1	Y	1	nalidixic acid	30	0
A2X	Y	Y	1	Y	1	nalidixic acid	30	0
B3X	Y	N	2	Y	1	nalidixic acid	30	16
D2Y	Y	Y	2	Y	1	nalidixic acid	30	0
B4Y	Y	N	3	Y	1	nalidixic acid	30	0
A9Y	Y	Y	3	Y	1	nalidixic acid	30	0
A10Y	Y	Y	4	Y	1	nalidixic acid	30	0
B5X	Y	N	4	N	1	nalidixic acid	30	18
B6Y	Y	N	5	Y	1	nalidixic acid	30	0
G8Y	Y	Y	5	N	1	nalidixic acid	30	20
B7X	Y	N	6	Y	1	nalidixic acid	30	0
A11Y	Y	Y	6	Y	1	nalidixic acid	30	0
B8X	Y	N	7	Y	1	nalidixic acid	30	0
D3X	Y	Y	7	Y	1	nalidixic acid	30	0
A12Y	Y	Y	8	Y	1	nalidixic acid	30	0
B9Y	Y	N	8	N	1	nalidixic acid	30	17
E10X	N	N	6	N	1	nalidixic acid	30	17
E11X	N	N	7	N	1	nalidixic acid	30	16
E12Y	N	N	8	N	1	nalidixic acid	30	18
E5X	N	N	1	N	1	nalidixic acid	30	20
E6Y	N	N	2	N	1	nalidixic acid	30	19
E7X	N	N	3	N	1	nalidixic acid	30	19
E8X	N	N	4	N	1	nalidixic acid	30	22
E9Y	N	N	5	N	1	nalidixic acid	30	17
anc1	N	N	1	N	1	nalidixic acid	30	18
anc2	N	N	2	N	1	nalidixic acid	30	19
anc3	N	N	3	N	1	nalidixic acid	30	18
anc4	N	N	4	N	1	nalidixic acid	30	18
anc5	N	N	5	N	1	nalidixic acid	30	19
anc6	N	N	6	N	1	nalidixic acid	30	19
anc7	N	N	7	N	1	nalidixic acid	30	18
anc8	N	N	8	N	1	nalidixic acid	30	20
B2X	Y	N	1	Y	1	chloramphenicol	30	0
A2X	Y	Y	1	Y	1	chloramphenicol	30	0
B3X	Y	N	2	Y	1	chloramphenicol	30	16
D2Y	Y	Y	2	Y	1	chloramphenicol	30	0
B4Y	Y	N	3	Y	1	chloramphenicol	30	0
A9Y	Y	Y	3	Y	1	chloramphenicol	30	0
A10Y	Y	Y	4	Y	1	chloramphenicol	30	0
B5X	Y	N	4	N	1	chloramphenicol	30	15
B6Y	Y	N	5	Y	1	chloramphenicol	30	0
G8Y	Y	Y	5	N	1	chloramphenicol	30	11
B7X	Y	N	6	Y	1	chloramphenicol	30	0
A11Y	Y	Y	6	Y	1	chloramphenicol	30	0
B8X	Y	N	7	Y	1	chloramphenicol	30	0
D3X	Y	Y	7	Y	1	chloramphenicol	30	0
A12Y	Y	Y	8	Y	1	chloramphenicol	30	0
B9Y	Y	N	8	N	1	chloramphenicol	30	12
E10X	N	N	6	N	1	chloramphenicol	30	16
E11X	N	N	7	N	1	chloramphenicol	30	12
E12Y	N	N	8	N	1	chloramphenicol	30	15
E5X	N	N	1	N	1	chloramphenicol	30	16
E6Y	N	N	2	N	1	chloramphenicol	30	13
E7X	N	N	3	N	1	chloramphenicol	30	15
E8X	N	N	4	N	1	chloramphenicol	30	17
E9Y	N	N	5	N	1	chloramphenicol	30	19
anc1	N	N	1	N	1	chloramphenicol	30	13
anc2	N	N	2	N	1	chloramphenicol	30	10
anc3	N	N	3	N	1	chloramphenicol	30	15
anc4	N	N	4	N	1	chloramphenicol	30	16
anc5	N	N	5	N	1	chloramphenicol	30	16
anc6	N	N	6	N	1	chloramphenicol	30	16
anc7	N	N	7	N	1	chloramphenicol	30	17
anc8	N	N	8	N	1	chloramphenicol	30	17
B2X	Y	N	1	Y	3	ampicillin	10	0
A2X	Y	Y	1	Y	3	ampicillin	10	0
B3X	Y	N	2	Y	3	ampicillin	10	0
D2Y	Y	Y	2	Y	3	ampicillin	10	0
B4Y	Y	N	3	Y	3	ampicillin	10	0
A9Y	Y	Y	3	Y	3	ampicillin	10	0
A10Y	Y	Y	4	Y	3	ampicillin	10	0
B5X	Y	N	4	N	3	ampicillin	10	0
B6Y	Y	N	5	Y	3	ampicillin	10	0
G8Y	Y	Y	5	N	3	ampicillin	10	0
B7X	Y	N	6	Y	3	ampicillin	10	0
A11Y	Y	Y	6	Y	3	ampicillin	10	0
B8X	Y	N	7	Y	3	ampicillin	10	0
D3X	Y	Y	7	Y	3	ampicillin	10	0
A12Y	Y	Y	8	Y	3	ampicillin	10	0
B9Y	Y	N	8	N	3	ampicillin	10	0
E10X	N	N	6	N	3	ampicillin	10	0
E11X	N	N	7	N	3	ampicillin	10	0
E12Y	N	N	8	N	3	ampicillin	10	0
E5X	N	N	1	N	3	ampicillin	10	0
E6Y	N	N	2	N	3	ampicillin	10	0
E7X	N	N	3	N	3	ampicillin	10	0
E8X	N	N	4	N	3	ampicillin	10	0
E9Y	N	N	5	N	3	ampicillin	10	0
anc1	N	N	1	N	3	ampicillin	10	0
anc2	N	N	2	N	3	ampicillin	10	0
anc3	N	N	3	N	3	ampicillin	10	0
anc4	N	N	4	N	3	ampicillin	10	0
anc5	N	N	5	N	3	ampicillin	10	0
anc6	N	N	6	N	3	ampicillin	10	0
anc7	N	N	7	N	3	ampicillin	10	0
anc8	N	N	8	N	3	ampicillin	10	0
B2X	Y	N	1	Y	3	cephalothin	5	0
A2X	Y	Y	1	Y	3	cephalothin	5	0
B3X	Y	N	2	Y	3	cephalothin	5	0
D2Y	Y	Y	2	Y	3	cephalothin	5	0
B4Y	Y	N	3	Y	3	cephalothin	5	0
A9Y	Y	Y	3	Y	3	cephalothin	5	0
A10Y	Y	Y	4	Y	3	cephalothin	5	0
B5X	Y	N	4	N	3	cephalothin	5	0
B6Y	Y	N	5	Y	3	cephalothin	5	0
G8Y	Y	Y	5	N	3	cephalothin	5	0
B7X	Y	N	6	Y	3	cephalothin	5	0
A11Y	Y	Y	6	Y	3	cephalothin	5	0
B8X	Y	N	7	Y	3	cephalothin	5	0
D3X	Y	Y	7	Y	3	cephalothin	5	0
A12Y	Y	Y	8	Y	3	cephalothin	5	0
B9Y	Y	N	8	N	3	cephalothin	5	0
E10X	N	N	6	N	3	cephalothin	5	0
E11X	N	N	7	N	3	cephalothin	5	0
E12Y	N	N	8	N	3	cephalothin	5	0
E5X	N	N	1	N	3	cephalothin	5	0
E6Y	N	N	2	N	3	cephalothin	5	0
E7X	N	N	3	N	3	cephalothin	5	0
E8X	N	N	4	N	3	cephalothin	5	0
E9Y	N	N	5	N	3	cephalothin	5	0
anc1	N	N	1	N	3	cephalothin	5	0
anc2	N	N	2	N	3	cephalothin	5	0
anc3	N	N	3	N	3	cephalothin	5	0
anc4	N	N	4	N	3	cephalothin	5	0
anc5	N	N	5	N	3	cephalothin	5	0
anc6	N	N	6	N	3	cephalothin	5	0
anc7	N	N	7	N	3	cephalothin	5	0
anc8	N	N	8	N	3	cephalothin	5	0
B2X	Y	N	1	Y	3	colistin sulphate	25	24
A2X	Y	Y	1	Y	3	colistin sulphate	25	24
B3X	Y	N	2	Y	3	colistin sulphate	25	24
D2Y	Y	Y	2	Y	3	colistin sulphate	25	24
B4Y	Y	N	3	Y	3	colistin sulphate	25	25
A9Y	Y	Y	3	Y	3	colistin sulphate	25	24
A10Y	Y	Y	4	Y	3	colistin sulphate	25	26
B5X	Y	N	4	N	3	colistin sulphate	25	22
B6Y	Y	N	5	Y	3	colistin sulphate	25	25
G8Y	Y	Y	5	N	3	colistin sulphate	25	27
B7X	Y	N	6	Y	3	colistin sulphate	25	25
A11Y	Y	Y	6	Y	3	colistin sulphate	25	23
B8X	Y	N	7	Y	3	colistin sulphate	25	25
D3X	Y	Y	7	Y	3	colistin sulphate	25	22
A12Y	Y	Y	8	Y	3	colistin sulphate	25	26
B9Y	Y	N	8	N	3	colistin sulphate	25	23
E10X	N	N	6	N	3	colistin sulphate	25	21
E11X	N	N	7	N	3	colistin sulphate	25	23
E12Y	N	N	8	N	3	colistin sulphate	25	23
E5X	N	N	1	N	3	colistin sulphate	25	24
E6Y	N	N	2	N	3	colistin sulphate	25	23
E7X	N	N	3	N	3	colistin sulphate	25	23
E8X	N	N	4	N	3	colistin sulphate	25	24
E9Y	N	N	5	N	3	colistin sulphate	25	24
anc1	N	N	1	N	3	colistin sulphate	25	23
anc2	N	N	2	N	3	colistin sulphate	25	23
anc3	N	N	3	N	3	colistin sulphate	25	23
anc4	N	N	4	N	3	colistin sulphate	25	21
anc5	N	N	5	N	3	colistin sulphate	25	22
anc6	N	N	6	N	3	colistin sulphate	25	26
anc7	N	N	7	N	3	colistin sulphate	25	24
anc8	N	N	8	N	3	colistin sulphate	25	24
B2X	Y	N	1	Y	3	streptomycin	10	18
A2X	Y	Y	1	Y	3	streptomycin	10	16
B3X	Y	N	2	Y	3	streptomycin	10	18
D2Y	Y	Y	2	Y	3	streptomycin	10	20
B4Y	Y	N	3	Y	3	streptomycin	10	16
A9Y	Y	Y	3	Y	3	streptomycin	10	17
A10Y	Y	Y	4	Y	3	streptomycin	10	18
B5X	Y	N	4	N	3	streptomycin	10	17
B6Y	Y	N	5	Y	3	streptomycin	10	17
G8Y	Y	Y	5	N	3	streptomycin	10	17
B7X	Y	N	6	Y	3	streptomycin	10	19
A11Y	Y	Y	6	Y	3	streptomycin	10	17
B8X	Y	N	7	Y	3	streptomycin	10	18
D3X	Y	Y	7	Y	3	streptomycin	10	20
A12Y	Y	Y	8	Y	3	streptomycin	10	17
B9Y	Y	N	8	N	3	streptomycin	10	15
E10X	N	N	6	N	3	streptomycin	10	16
E11X	N	N	7	N	3	streptomycin	10	18
E12Y	N	N	8	N	3	streptomycin	10	17
E5X	N	N	1	N	3	streptomycin	10	19
E6Y	N	N	2	N	3	streptomycin	10	16
E7X	N	N	3	N	3	streptomycin	10	18
E8X	N	N	4	N	3	streptomycin	10	16
E9Y	N	N	5	N	3	streptomycin	10	17
anc1	N	N	1	N	3	streptomycin	10	17
anc2	N	N	2	N	3	streptomycin	10	19
anc3	N	N	3	N	3	streptomycin	10	19
anc4	N	N	4	N	3	streptomycin	10	16
anc5	N	N	5	N	3	streptomycin	10	19
anc6	N	N	6	N	3	streptomycin	10	14
anc7	N	N	7	N	3	streptomycin	10	17
anc8	N	N	8	N	3	streptomycin	10	16
B2X	Y	N	1	Y	3	sulphatriad	200	0
A2X	Y	Y	1	Y	3	sulphatriad	200	0
B3X	Y	N	2	Y	3	sulphatriad	200	20
D2Y	Y	Y	2	Y	3	sulphatriad	200	0
B4Y	Y	N	3	Y	3	sulphatriad	200	0
A9Y	Y	Y	3	Y	3	sulphatriad	200	0
A10Y	Y	Y	4	Y	3	sulphatriad	200	0
B5X	Y	N	4	N	3	sulphatriad	200	15
B6Y	Y	N	5	Y	3	sulphatriad	200	0
G8Y	Y	Y	5	N	3	sulphatriad	200	16
B7X	Y	N	6	Y	3	sulphatriad	200	0
A11Y	Y	Y	6	Y	3	sulphatriad	200	0
B8X	Y	N	7	Y	3	sulphatriad	200	0
D3X	Y	Y	7	Y	3	sulphatriad	200	0
A12Y	Y	Y	8	Y	3	sulphatriad	200	0
B9Y	Y	N	8	N	3	sulphatriad	200	20
E10X	N	N	6	N	3	sulphatriad	200	21
E11X	N	N	7	N	3	sulphatriad	200	17
E12Y	N	N	8	N	3	sulphatriad	200	18
E5X	N	N	1	N	3	sulphatriad	200	22
E6Y	N	N	2	N	3	sulphatriad	200	20
E7X	N	N	3	N	3	sulphatriad	200	18
E8X	N	N	4	N	3	sulphatriad	200	21
E9Y	N	N	5	N	3	sulphatriad	200	20
anc1	N	N	1	N	3	sulphatriad	200	19
anc2	N	N	2	N	3	sulphatriad	200	19
anc3	N	N	3	N	3	sulphatriad	200	20
anc4	N	N	4	N	3	sulphatriad	200	21
anc5	N	N	5	N	3	sulphatriad	200	22
anc6	N	N	6	N	3	sulphatriad	200	18
anc7	N	N	7	N	3	sulphatriad	200	19
anc8	N	N	8	N	3	sulphatriad	200	16
B2X	Y	N	1	Y	3	tetracycline	25	320
A2X	Y	Y	1	Y	3	tetracycline	25	300
B3X	Y	N	2	Y	3	tetracycline	25	320
D2Y	Y	Y	2	Y	3	tetracycline	25	300
B4Y	Y	N	3	Y	3	tetracycline	25	290
A9Y	Y	Y	3	Y	3	tetracycline	25	300
A10Y	Y	Y	4	Y	3	tetracycline	25	330
B5X	Y	N	4	N	3	tetracycline	25	310
B6Y	Y	N	5	Y	3	tetracycline	25	330
G8Y	Y	Y	5	N	3	tetracycline	25	300
B7X	Y	N	6	Y	3	tetracycline	25	300
A11Y	Y	Y	6	Y	3	tetracycline	25	300
B8X	Y	N	7	Y	3	tetracycline	25	290
D3X	Y	Y	7	Y	3	tetracycline	25	290
A12Y	Y	Y	8	Y	3	tetracycline	25	310
B9Y	Y	N	8	N	3	tetracycline	25	320
E10X	N	N	6	N	3	tetracycline	25	330
E11X	N	N	7	N	3	tetracycline	25	320
E12Y	N	N	8	N	3	tetracycline	25	310
E5X	N	N	1	N	3	tetracycline	25	350
E6Y	N	N	2	N	3	tetracycline	25	330
E7X	N	N	3	N	3	tetracycline	25	350
E8X	N	N	4	N	3	tetracycline	25	340
E9Y	N	N	5	N	3	tetracycline	25	350
anc1	N	N	1	N	3	tetracycline	25	350
anc2	N	N	2	N	3	tetracycline	25	330
anc3	N	N	3	N	3	tetracycline	25	340
anc4	N	N	4	N	3	tetracycline	25	330
anc5	N	N	5	N	3	tetracycline	25	340
anc6	N	N	6	N	3	tetracycline	25	330
anc7	N	N	7	N	3	tetracycline	25	330
anc8	N	N	8	N	3	tetracycline	25	350
B2X	Y	N	1	Y	3	cotrimoxazole	25	0
A2X	Y	Y	1	Y	3	cotrimoxazole	25	0
B3X	Y	N	2	Y	3	cotrimoxazole	25	0
D2Y	Y	Y	2	Y	3	cotrimoxazole	25	0
B4Y	Y	N	3	Y	3	cotrimoxazole	25	0
A9Y	Y	Y	3	Y	3	cotrimoxazole	25	0
A10Y	Y	Y	4	Y	3	cotrimoxazole	25	0
B5X	Y	N	4	N	3	cotrimoxazole	25	0
B6Y	Y	N	5	Y	3	cotrimoxazole	25	0
G8Y	Y	Y	5	N	3	cotrimoxazole	25	0
B7X	Y	N	6	Y	3	cotrimoxazole	25	0
A11Y	Y	Y	6	Y	3	cotrimoxazole	25	0
B8X	Y	N	7	Y	3	cotrimoxazole	25	0
D3X	Y	Y	7	Y	3	cotrimoxazole	25	0
A12Y	Y	Y	8	Y	3	cotrimoxazole	25	0
B9Y	Y	N	8	N	3	cotrimoxazole	25	0
E10X	N	N	6	N	3	cotrimoxazole	25	0
E11X	N	N	7	N	3	cotrimoxazole	25	0
E12Y	N	N	8	N	3	cotrimoxazole	25	0
E5X	N	N	1	N	3	cotrimoxazole	25	0
E6Y	N	N	2	N	3	cotrimoxazole	25	0
E7X	N	N	3	N	3	cotrimoxazole	25	0
E8X	N	N	4	N	3	cotrimoxazole	25	0
E9Y	N	N	5	N	3	cotrimoxazole	25	0
anc1	N	N	1	N	3	cotrimoxazole	25	0
anc2	N	N	2	N	3	cotrimoxazole	25	0
anc3	N	N	3	N	3	cotrimoxazole	25	0
anc4	N	N	4	N	3	cotrimoxazole	25	0
anc5	N	N	5	N	3	cotrimoxazole	25	0
anc6	N	N	6	N	3	cotrimoxazole	25	0
anc7	N	N	7	N	3	cotrimoxazole	25	0
anc8	N	N	8	N	3	cotrimoxazole	25	0
B2X	Y	N	1	Y	3	nalidixic acid	30	0
A2X	Y	Y	1	Y	3	nalidixic acid	30	0
B3X	Y	N	2	Y	3	nalidixic acid	30	18
D2Y	Y	Y	2	Y	3	nalidixic acid	30	0
B4Y	Y	N	3	Y	3	nalidixic acid	30	0
A9Y	Y	Y	3	Y	3	nalidixic acid	30	0
A10Y	Y	Y	4	Y	3	nalidixic acid	30	0
B5X	Y	N	4	N	3	nalidixic acid	30	17
B6Y	Y	N	5	Y	3	nalidixic acid	30	0
G8Y	Y	Y	5	N	3	nalidixic acid	30	19
B7X	Y	N	6	Y	3	nalidixic acid	30	0
A11Y	Y	Y	6	Y	3	nalidixic acid	30	0
B8X	Y	N	7	Y	3	nalidixic acid	30	0
D3X	Y	Y	7	Y	3	nalidixic acid	30	0
A12Y	Y	Y	8	Y	3	nalidixic acid	30	0
B9Y	Y	N	8	N	3	nalidixic acid	30	19
E10X	N	N	6	N	3	nalidixic acid	30	18
E11X	N	N	7	N	3	nalidixic acid	30	16
E12Y	N	N	8	N	3	nalidixic acid	30	17
E5X	N	N	1	N	3	nalidixic acid	30	20
E6Y	N	N	2	N	3	nalidixic acid	30	18
E7X	N	N	3	N	3	nalidixic acid	30	19
E8X	N	N	4	N	3	nalidixic acid	30	20
E9Y	N	N	5	N	3	nalidixic acid	30	17
anc1	N	N	1	N	3	nalidixic acid	30	21
anc2	N	N	2	N	3	nalidixic acid	30	21
anc3	N	N	3	N	3	nalidixic acid	30	17
anc4	N	N	4	N	3	nalidixic acid	30	18
anc5	N	N	5	N	3	nalidixic acid	30	20
anc6	N	N	6	N	3	nalidixic acid	30	21
anc7	N	N	7	N	3	nalidixic acid	30	20
anc8	N	N	8	N	3	nalidixic acid	30	19
B2X	Y	N	1	Y	3	chloramphenicol	30	0
A2X	Y	Y	1	Y	3	chloramphenicol	30	0
B3X	Y	N	2	Y	3	chloramphenicol	30	16
D2Y	Y	Y	2	Y	3	chloramphenicol	30	0
B4Y	Y	N	3	Y	3	chloramphenicol	30	0
A9Y	Y	Y	3	Y	3	chloramphenicol	30	0
A10Y	Y	Y	4	Y	3	chloramphenicol	30	0
B5X	Y	N	4	N	3	chloramphenicol	30	15
B6Y	Y	N	5	Y	3	chloramphenicol	30	0
G8Y	Y	Y	5	N	3	chloramphenicol	30	11
B7X	Y	N	6	Y	3	chloramphenicol	30	0
A11Y	Y	Y	6	Y	3	chloramphenicol	30	0
B8X	Y	N	7	Y	3	chloramphenicol	30	0
D3X	Y	Y	7	Y	3	chloramphenicol	30	0
A12Y	Y	Y	8	Y	3	chloramphenicol	30	0
B9Y	Y	N	8	N	3	chloramphenicol	30	12
E10X	N	N	6	N	3	chloramphenicol	30	17
E11X	N	N	7	N	3	chloramphenicol	30	11
E12Y	N	N	8	N	3	chloramphenicol	30	15
E5X	N	N	1	N	3	chloramphenicol	30	16
E6Y	N	N	2	N	3	chloramphenicol	30	13
E7X	N	N	3	N	3	chloramphenicol	30	15
E8X	N	N	4	N	3	chloramphenicol	30	18
E9Y	N	N	5	N	3	chloramphenicol	30	9
anc1	N	N	1	N	3	chloramphenicol	30	15
anc2	N	N	2	N	3	chloramphenicol	30	10
anc3	N	N	3	N	3	chloramphenicol	30	15
anc4	N	N	4	N	3	chloramphenicol	30	15
anc5	N	N	5	N	3	chloramphenicol	30	16
anc6	N	N	6	N	3	chloramphenicol	30	18
anc7	N	N	7	N	3	chloramphenicol	30	17
anc8	N	N	8	N	3	chloramphenicol	30	18
